# Supplementary material for: A Hierarchical Transcriptional Regulatory Network Required for Long-Term Thermal Stress Tolerance in an Industrial Saccharomyces cerevisiae Strain
Source: Front Bioeng Biotechnol. 2022 Jan 18;9:826238. doi: 10.3389/fbioe.2021.826238 (PMC8804346; doi:10.3389/fbioe.2021.826238)
Supplement: Supplementary file 1 [file Table2.XLSX]

## Sheet: Table S2
Name	Sequence (5' → 3')	Application
Primers for making deletion strains
KanMX Fw	TGAAAGCTTTGCAGAGGCCC	PCR amplification of KanMX
KanMX Rv	CGGCCGATCGATGAATTCGA	PCR amplification of KanMX
ABF1 500bp-UpHA Fw	AAAGCTTTAAACGCGTTAGG	ABF1 deletion
ABF1 15-bp HA(500bp-UpHA) Rv	TCTGCAAAGCTTTCAGGTGATTTGAAACGTTTCCT	ABF1 deletion
ABF1 15-bp HA(500bp-DnHA) Fw	TTCATCGATCGGCCGCCAGTTGAGAAGACGAGCTA	ABF1 deletion
ABF1 500bp-DnHA Rv	CACGGTACTAAAGCCTGCGT	ABF1 deletion
FHL1 500bp-UpHA Fw	AGAGTCGACCTGCAGGGCTGTTGTACCTTTTCTGC	FHL1 deletion
FHL1 15-bp HA(500bp-UpHA) Rv	GGGCCTCTGCAAAGCTTTCAATTGCCATTTCCCCATCCA	FHL1 deletion
FHL1 15-bp HA(500bp-DnHA) Fw	TCGAATTCATCGATCGGCCGATCAACGAGGGTATCACTG	FHL1 deletion
FHL1 500bp-DnHA Rv	GCCAAGCTTGCATGCCATGACGTAGGTGAACTATT	FHL1 deletion
MIG1 500bp-UpHA Fw	AGAGTCGACCTGCAGTATAATGGCTTCTCAGGAAA	MIG1 deletion
MIG1 15-bp HA(500bp-UpHA) Rv	GGGCCTCTGCAAAGCTTTCAGGCTATGGTAGTATGTCGT	MIG1 deletion
MIG1 15-bp HA(500bp-DnHA) Fw	TCGAATTCATCGATCGGCCGTACGCTGACAAGTTTTTGG	MIG1 deletion
MIG1 500bp-DnHA Rv	GCCAAGCTTGCATGCTATGACGAGACAACCAACCA	MIG1 deletion
PDR3 500bp-UpHA Fw	AGAGTCGACCTGCAGTCGCTTTACTATTCTCACTG	PDR3 deletion
PDR3 15-bp HA(500bp-UpHA) Rv	GGGCCTCTGCAAAGCTTTCATGCGGTCACGCAATAAGAA	PDR3 deletion
PDR3 15-bp HA(500bp-DnHA) Fw	TCGAATTCATCGATCGGCCGAGGGAAGCAGAGCATAACC	PDR3 deletion
PDR3 500bp-DnHA Rv	GCCAAGCTTGCATGCTCGATGTTGAACTTCTAACA	PDR3 deletion
RAP1 500bp-UpHA Fw	AGAGTCGACCTGCAGGAGACAGACCAAAGGTTTGG	RAP1 deletion
RAP1 15-bp HA(500bp-UpHA) Rv	GGGCCTCTGCAAAGCTTTCAAATAGTGTCTTATGTAGGG	RAP1 deletion
RAP1 15-bp HA(500bp-DnHA) Fw	TCGAATTCATCGATCGGCCGGAGAAGGACCTGTTATGAG	RAP1 deletion
RAP1 500bp-DnHA Rv	GCCAAGCTTGCATGCCAACCTCCACAGAAAGTTCT	RAP1 deletion
RLM1 500bp-UpHA Fw	CTTCCACGGTGACGAAGTCT	RLM1 deletion
RLM1 15-bp HA(500bp-UpHA) Rv	AAACAGATCTCTAGACCTATCAATCTTCCGTCTACCCAT	RLM1 deletion
RLM1 15-bp HA(500bp-DnHA) Fw	GCTCTCGAGAACCCTTAATCCAGTATGAATATTCCAAGC	RLM1 deletion
RLM1 500bp-DnHA Rv	CTAGAATCGATAGAGGAGCG	RLM1 deletion
SIN3 500bp-UpHA Fw	AGAGTCGACCTGCAGCTCCAGTAGTCTGTAAATTC	SIN3 deletion
SIN3 15-bp HA(500bp-UpHA) Rv	GGGCCTCTGCAAAGCTTTCACGTTTGATTGCGAATTCGA	SIN3 deletion
SIN3 15-bp HA(500bp-DnHA) Fw	TCGAATTCATCGATCGGCCGGGAATACTGAATCTTCAGA	SIN3 deletion
SIN3 500bp-DnHA Rv	GCCAAGCTTGCATGCAGCTCAACAATAGAGATGCG	SIN3 deletion
SRB2 500bp-UpHA Fw	AGAGTCGACCTGCAGTGCAAAACGATAAAAGCTGG	SRB2 deletion
SRB2 15-bp HA(500bp-UpHA) Rv	GGGCCTCTGCAAAGCTTTCAGATGGATTGCTACTGTGCT	SRB2 deletion
SRB2 15-bp HA(500bp-DnHA) Fw	TCGAATTCATCGATCGGCCGCTCTGGAGCTGTGAGTTCT	SRB2 deletion
SRB2 500bp-DnHA Rv	GCCAAGCTTGCATGCAGAAGAGTGGGCTCAAATTC	SRB2 deletion
STB5 500bp-UpHA Fw	AGAGTCGACCTGCAGACACTCAAGAATGAAGAGTG	STB5 deletion
STB5 15-bp HA(500bp-UpHA) Rv	GGGCCTCTGCAAAGCTTTCAGCCTTGATGTGCAAAATTG	STB5 deletion
STB5 15-bp HA(500bp-DnHA) Fw	TCGAATTCATCGATCGGCCGCACCGAGTTTTGTCATGTC	STB5 deletion
STB5 500bp-DnHA Rv	GCCAAGCTTGCATGCACGGAAGTTCATTACGGAAG	STB5 deletion
YHP1 500bp-UpHA Fw	CGACATATGTCCTCAATAGT	YHP1 deletion
YHP1 15-bp HA(500bp-UpHA) Rv	AGATCTCTAGACCTATCGCCTTTCCAACTGCATAC	YHP1 deletion
YHP1 15-bp HA(500bp-DnHA) Fw	TCGAGAACCCTTAATCAAAGTAATGACTGAGACTA	YHP1 deletion
YHP1 500bp-DnHA Rv	TAGTCTCAGTCATTACTTTG	YHP1 deletion
SKO1 500bp-UpHA Fw	CAAGTCGTACTTAACCGCGC	SKO1 deletion
SKO1 15-bp HA(500bp-UpHA) Rv	TCTGCAAAGCTTTCAAATGATTAAGCAGGGTCTAG	SKO1 deletion
SKO1 15-bp HA(500bp-DnHA) Fw	TTCATCGATCGGCCGAGATAGCGACGGGGTTCTTA	SKO1 deletion
SKO1 500bp-DnHA Rv	CTATATAGGAAGTTCTGGCT	SKO1 deletion
SKN7 500bp-UpHA Fw	CGACTGATGAACACGATGCA	SKN7 deletion
SKN7 15-bp HA(500bp-UpHA) Rv	AGATCTCTAGACCTAGGTTAGTGCCTTCACTATTG	SKN7 deletion
SKN7 15-bp HA(500bp-DnHA) Fw	TCGAGAACCCTTAATAATCCACCACAGAGCTGTTG	SKN7 deletion
SKN7 500bp-DnHA Rv	CTGACAACTTGGACAGTACA	SKN7 deletion
SNF2 500bp-UpHA Fw	GAACACGGAATGAACGCTCC	SNF2 deletion
SNF2 15-bp HA(500bp-UpHA) Rv	AGATCTCTAGACCTACTGCGAACCTGGCATCACAT	SNF2 deletion
SNF2 15-bp HA(500bp-DnHA) Fw	TCGAGAACCCTTAATATGCAGCAGGCACAATTCCA	SNF2 deletion
SNF2 500bp-DnHA Rv	TGCGTGATTGGAGTGCCACT	SNF2 deletion
SOK2 500bp-UpHA Fw	GATATCAAGTCCAACCGCAT	SOK2 deletion
SOK2 15-bp HA(500bp-UpHA) Rv	AGATCTCTAGACCTATGTGGATACGAATATGCCAT	SOK2 deletion
SOK2 15-bp HA(500bp-DnHA) Fw	TCGAGAACCCTTAATACGGTGCAACACCATCTGTA	SOK2 deletion
SOK2 500bp-DnHA Rv	GGAGTTATAGAATTTCCATC	SOK2 deletion
YAP1 500bp-UpHA Fw	AACATAGACGTACTGGTACA	YAP1 deletion
YAP1 15-bp HA(500bp-UpHA) Rv	AGATCTCTAGACCTAATGACTTGGATCATTTGGTG	YAP1 deletion
YAP1 15-bp HA(500bp-DnHA) Fw	TCGAGAACCCTTAATGTGACGCTACAGATTCCTCC	YAP1 deletion
YAP1 500bp-DnHA Rv	TGCTACCAGTGCTATCAGTG	YAP1 deletion
ASH1-KanMX 500bp-UpHA Fw	GAGGATTGGGCTGATCATTT	ASH1 deletion
ASH1-KanMX 500bp-DnHA Rv	TTCCTACTTGAGTACTAGAC	ASH1 deletion
CBF1-KanMX 500bp-UpHA Fw	GATAGACGTTAGGACTTCTT	CBF1 deletion
CBF1-KanMX 500bp-DnHA Rv	TGATCTTCGTCCAATGTTTC	CBF1 deletion
CDC73-KanMX 500bp-UpHA Fw	TGCTGTGGATGTCACTTTTG	CDC73 deletion
CDC73-KanMX 500bp-DnHA Rv	GCATGCGAAAGATTCGAGCA	CDC73 deletion
CST6-KanMX 500bp-UpHA Fw	TGCTGTTATAACCGTACAAG	CST6 deletion
CST6-KanMX 500bp-DnHA Rv	ACATTTAAGCGGCAACGATG	CST6 deletion
GCR2 500bp-UpHA Fw	CCTTTGGATATTCTCCCACT	GCR2 deletion
GCR2 15-bp HA(500bp-UpHA) Rv	AGATCTCTAGACCTAGCTCTGATTATGAATACATC	GCR2 deletion
GCR2 15-bp HA(500bp-DnHA) Fw	CGAGAACCCTTAATAGTGTTAGAAGTATGTTAAGG	GCR2 deletion
GCR2 500bp-DnHA Rv	TCAGCTGCAAGCTTTGATGA	GCR2 deletion
ISW2-KanMX 500bp-UpHA Fw	ATACCAATTACAATCTCAGG	ISW2 deletion
ISW2-KanMX 500bp-DnHA Rv	AACTACAGATCGTGCCAAAT	ISW2 deletion
MBP1-KanMX 500bp-UpHA Fw	AACTACTCACCACTAGTAGT	MBP1 deletion
MBP1-KanMX 500bp-DnHA Rv	CAGATCTGTTGTTTTGTGCA	MBP1 deletion
SWI4-KanMX 500bp-UpHA Fw	CTAACCATGACGCGAAAGTT	SWI4 deletion
SWI4-KanMX 500bp-DnHA Rv	ATAGCGTGCAAAGTTTGCTC	SWI4 deletion
ACE2-KanMX 500bp-UpHA Fw	CGTCACTCCATTAGAATCCC	ACE2 deletion
ACE2-KanMX 500bp-DnHA Rv	CGTGCCCATTGTAGCCGTTA	ACE2 deletion
TEC1-KanMX 500bp-UpHA Fw	TGAGCCATTTTGCCCGTAGT	TEC1 deletion
TEC1-KanMX 500bp-DnHA Rv	GTATTGAGAAGCATGCACAG	TEC1 deletion
SFP1-KanMX 500bp-UpHA Fw	CATCCCTATATAACGTCTTG	SFP1 deletion
SFP1-KanMX 500bp-DnHA Rv	GATCCGACAACGTGCATGGT	SFP1 deletion
Primers for verifying deletion strains
FHL1-vf-Fw	GCATATGCAGAGTTGCTATC	Forward primer for verifying FHL1 deletion
MIG1-vf-Fw	CTGCCACTAACCTACATTAA	Forward primer for verifying MIG1 deletion
PDR3-vf-Fw	ATTCGTTCTGTTTTCGTCTG	Forward primer for verifying PDR3 deletion
RAP1-vf-Fw	TCAAGTGCGTTTTGGGCAAT	Forward primer for verifying RAP1 deletion
RLM1-vf-Fw	GTTCTTGCCTGCCATACGTG	Forward primer for verifying RLM1 deletion
SIN3-vf-Fw	CTGTATTCTCAGCTTGAAAC	Forward primer for verifying SIN3 deletion
SRB2-vf-Fw	GCACATCGTTTAGCGACTCA	Forward primer for verifying SRB2 deletion
STB5-vf-Fw	GGCAAAACAATCGAGAACCC	Forward primer for verifying STB5 deletion
YHP1-vf-Fw	CCATAAAACCCTTTACACTC	Forward primer for verifying YHP1 deletion
ABF1-vf-Fw	GTCAACTCATGAGATTTCAA	Forward primer for verifying ABF1 deletion
SKO1-vf-Fw	CATAGAGCCGTAGTGAAGCT	Forward primer for verifying SKO1 deletion
SKN7-vf-Fw	CCACCATAAATAGCAACGTC	Forward primer for verifying SKN7 deletion
SNF2-vf-Fw	GAAGAGGTCAACCGCTGCTA	Forward primer for verifying SNF2 deletion
SOK2-vf-Fw	GCCCATCGGTAACCCAATCA	Forward primer for verifying SOK2 deletion
YAP1-vf-Fw	ATGAGTGTGTCTACCGCCAA	Forward primer for verifying YAP1 deletion
ASH1-vf-Fw	ATCTCTGCAATACATACAGG	Forward primer for verifying ASH1 deletion
CBF1-vf-Fw	GCACCAAACCTAAGCAGCAA	Forward primer for verifying CBF1 deletion
CDC73-vf-Fw	CGTGCAACTTGTTCTTTCTG	Forward primer for verifying CDC73deletion
CST6-vf-Fw	CATGCTGTGTTGTGACTGCT	Forward primer for verifying CST6deletion
GCR2-vf-Fw	GGTGAGGTCATATCCGACAA	Forward primer for verifying GCR2deletion
ISW2-vf-Fw	TATCCAATGGACCAGGCAAC	Forward primer for verifying ISW2 deletion
MBP1-vf-Fw	TAGTACAATATCACTGGACG	Forward primer for verifying MBP1 deletion
SWI4-vf-Fw	CAGTAGGTTTAGAGGGACTT	Forward primer for verifying SWI4 deletion
ACE2-vf-Fw	TGACCCGTTGTTCATCTCAC	Forward primer for verifying ACE2 deletion
TEC1-vf-Fw	CCTGGCAAGGTTAAGCCAAG	Forward primer for verifying TEC1 deletion
SFP1-vf-Fw	ACTATTACCCGACAGGTTTC	Forward primer for verifying SFP1 deletion
KanMX-vf-Rv	CGGCCGATCGATGAATTCGA	Reverse primer for verifying all TFs deletion
Primers used for RT-PCR analysis
SIN3-FW	TTCGCTTATGAATGCTGGTC	153 bp amplicon
SIN3-RV	GTCGCCTTTTCTTCTTCCTG	153 bp amplicon
SRB2-FW	CTAATCAAGGACAACTCAGCGA	229 bp amplicon
SRB2-RV	CAGTGGAGGAGAAGAGGTTGAC	229 bp amplicon
MIG1-FW	ATATTACCAAGGCCGCGATC	225 bp amplicon
MIG1-RV	CGGGTCCTTTAGTCCGTCTT	225 bp amplicon
HAC1-FW	CGCGTCGGACCAAGAGACTT	142 bp amplicon
HAC1-RV	ATCGTCGCAGAGTGGGTCTG	142 bp amplicon
ACT1-FW	GGTTACTCTTTCTCCACCACTG	150 bp amplicon
ACT1-RV	TTGACCATCTGGAAGTTCGTAG	150 bp amplicon
Primers used for SIN3 overexpression
pRS316 Fw	TGCAGGAATTCGATATCAAG	PCR amplifying linear pRS316
pRS316 Rv	GATCCACTAGTTCTAGAGCG	PCR amplifying linear pRS316
SIN3 15-bp HA Fw	GATCCCCCGGGAAAAATGTCACAGGTTTGGCATAA	PCR amplifying SIN3 ORF
SIN3 15-bp HA Rv	GCGTGACATAACTAATTATTGAATCTTAGCCCCCTT	PCR amplifying SIN3 ORF
TEF1p-BamHI F	CGCGGATCCGATAACAATTTCACACAGGA	PCR amplifying TEF1 promoter
TEF1p Rv	TTTTCCCGGGGGATCCACTA	PCR amplifying TEF1 promoter
CYC1t-BamHI R	CGCGGATCCCAAATTAAAGCCTTCGAGCG	PCR amplifying CYC1 terminator
CYC1t Fw	ATTAGTTATGTCACGCTTAC	PCR amplifying CYC1 terminator
