# Supplementary material for: A Hierarchical Transcriptional Regulatory Network Required for Long-Term Thermal Stress Tolerance in an Industrial Saccharomyces cerevisiae Strain
Source: Front Bioeng Biotechnol. 2022 Jan 18;9:826238. doi: 10.3389/fbioe.2021.826238 (PMC8804346; doi:10.3389/fbioe.2021.826238)
Supplement: Supplementary file 2 [file Table3.XLSX]

## Sheet: ScY01a (sin3∆) vs. ScY01a, 40°C
Gene	SGD_ID	log2(Fold_change)	p-value	FDR p-value correction	mRNA expression level (RPKM)				YEASTRACT 2019 TF	Gene Function
					ScY01a (sin3∆)		ScY01a
					Duplicate#1	Duplicate#2	Duplicate#1	Duplicate#2
POT1	YIL160C	4.48216	1.35e-25	8.47e-23	69.606	39.256	0.66	1.562	No	3-ketoacyl-CoA thiolase with broad chain length specificity, cleaves 3-ketoacyl-CoA into acyl-CoA and acetyl-CoA during beta-oxidation of fatty acids
RGI2	YIL057C	4.26624	4.5e-17	9.41e-15	130.357	60.913	0.696	0.737	No	Protein of unknown function involved in energy metabolism under respiratory conditions; expression induced under carbon limitation and repressed under high glucose
ANS1	YHR126C	4.13148	2.53e-22	1.19e-19	184.626	178.132	2.947	7.154	No	Putative protein of unknown function; transcription dependent upon Azf1p
HXK1	YFR053C	4.0661	1.45e-21	5.47e-19	41.444	28.358	0.554	1.543	No	Hexokinase isoenzyme 1, a cytosolic protein that catalyzes phosphorylation of glucose during glucose metabolism; expression is highest during growth on non-glucose carbon sources; glucose-induced repression involves the hexokinase Hxk2p
SFC1	YJR095W	4.00772	1.7e-21	5.99e-19	66.793	44.978	1.851	1.779	No	Mitochondrial succinate-fumarate transporter, transports succinate into and fumarate out of the mitochondrion; required for ethanol and acetate utilization
ADY2	YCR010C	3.93125	3.58e-24	1.84e-21	127.961	82.811	4.704	3.754	No	Acetate transporter required for normal sporulation; phosphorylated in mitochondria
MND1	YGL183C	3.87797	5.72e-22	2.49e-19	156.605	115.256	7.356	3.263	No	Protein required for recombination and meiotic nuclear division; forms a complex with Hop2p, which is involved in chromosome pairing and repair of meiotic double-strand breaks
CAR2	YLR438W	3.83668	6.33e-30	8.95e-27	132.588	102.103	6.637	5.198	No	L-ornithine transaminase (OTAse), catalyzes the second step of arginine degradation, expression is dually-regulated by allophanate induction and a specific arginine induction process; not nitrogen catabolite repression sensitive
ATG39	YLR312C	3.77734	2.95e-20	9.26e-18	49.142	35.847	1.403	2.162	No	Putative protein of unknown function
SIP4	YJL089W	3.75814	7.38e-28	8.34e-25	40.137	50.65	1.922	2.869	Yes	C6 zinc cluster transcriptional activator that binds to the carbon source-responsive element (CSRE) of gluconeogenic genes; involved in the positive regulation of gluconeogenesis; regulated by Snf1p protein kinase; localized to the nucleus
PHO89	YBR296C	3.7189	5.4e-18	1.33e-15	19.141	18.84	0.672	0.835	No	Na+/Pi cotransporter, active in early growth phase; similar to phosphate transporters of Neurospora crassa; transcription regulated by inorganic phosphate concentrations and Pho4p
HXT2	YMR011W	3.69306	2.52e-33	4.75e-30	258.459	214.439	16.504	11.95	No	High-affinity glucose transporter of the major facilitator superfamily, expression is induced by low levels of glucose and repressed by high levels of glucose
SRX1	YKL086W	3.68261	5.68e-17	1.15e-14	425.209	242.585	16.551	7.577	No	Sulfiredoxin, contributes to oxidative stress resistance by reducing cysteine-sulfinic acid groups in the peroxiredoxin Tsa1p, which is formed upon exposure to oxidants; conserved in higher eukaryotes
SHC1	YER096W	3.68177	1.92e-24	1.09e-21	51.422	50.256	2.181	3.253	No	Sporulation-specific activator of Chs3p (chitin synthase III), required for the synthesis of the chitosan layer of ascospores; has similarity to Skt5p, which activates Chs3p during vegetative growth; transcriptionally induced at alkaline pH
MAL12	YGR292W	3.63625	2.71e-26	1.91e-23	68.807	70.672	2.971	5.169	No	Maltase (alpha-D-glucosidase), inducible protein involved in maltose catabolism; encoded in the MAL1 complex locus; hydrolyzes the disaccharides maltose, turanose, maltotriose, and sucrose
MEI5	YPL121C	3.54109	1.37e-13	1.65e-11	69.34	35.059	1.202	2.388	No	Meiosis specific protein involved in DMC1-dependent meiotic recombination, forms heterodimer with Sae3p; proposed to be an assembly factor for Dmc1p
NDE2	YDL085W	3.52222	4.34e-19	1.23e-16	35.868	26.956	2.146	1.336	No	Mitochondrial external NADH dehydrogenase, catalyzes the oxidation of cytosolic NADH; Nde1p and Nde2p are involved in providing the cytosolic NADH to the mitochondrial respiratory chain
IME2	YJL106W	3.47788	1.67e-26	1.57e-23	58.246	59.935	4.315	3.744	No	Serine/threonine protein kinase involved in activation of meiosis, associates with Ime1p and mediates its stability, activates Ndt80p; IME2 expression is positively regulated by Ime1p
YIG1	YPL201C	3.43714	1.06e-16	2.01e-14	29.269	24.562	1.309	1.651	No	Protein that interacts with glycerol 3-phosphatase and plays a role in anaerobic glycerol production; localizes to the nucleus and cytosol
PIR3	YKL163W	3.36425	1.98e-26	1.6e-23	189.378	167.045	13.027	13.807	No	O-glycosylated covalently-bound cell wall protein required for cell wall stability; expression is cell cycle regulated, peaking in M/G1 and also subject to regulation by the cell integrity pathway
PHO92	YDR374C	3.304	5.51e-14	7.07e-12	52.995	30.168	2.735	1.916	No	Putative protein of unknown function
IMD2	YHR216W	3.28626	3.58e-13	4.11e-11	15.487	14.204	0.625	0.943	No	Inosine monophosphate dehydrogenase, catalyzes the rate-limiting step in GTP biosynthesis, expression is induced by mycophenolic acid resulting in resistance to the drug, expression is repressed by nutrient limitatio
YGR066C	YGR066C	3.23627	8.55e-17	1.67e-14	60.044	62.314	5.034	3.587	No	Putative protein of unknown function
SNO1	YMR095C	3.03071	1.01e-14	1.59e-12	94.048	81.789	5.517	9.021	No	Protein of unconfirmed function, involved in pyridoxine metabolism; expression is induced during stationary phase; forms a putative glutamine amidotransferase complex with Snz1p, with Sno1p serving as the glutaminase
ECM11	YDR446W	2.97092	9.47e-12	9.73e-10	32.007	30.431	2.275	2.437	No	Non-essential protein apparently involved in meiosis, GFP fusion protein is present in discrete clusters in the nucleus throughout mitosis; may be involved in maintaining chromatin structure
SRT1	YMR101C	2.96252	3.64e-13	4.11e-11	41.536	32.321	2.77	3.449	No	Cis-prenyltransferase involved in synthesis of long-chain dolichols (19-22 isoprene units; as opposed to Rer2p which synthesizes shorter-chain dolichols); localizes to lipid bodies; transcription is induced during stationary phase
SLZ1	YNL196C	2.9316	6.69e-12	7.13e-10	94.314	38.832	6.696	4.226	No	Sporulation-specific protein with a leucine zipper motif
SNZ1	YMR096W	2.92168	1.64e-17	3.86e-15	286.372	164.402	20.949	24.715	No	Protein involved in vitamin B6 biosynthesis; member of a stationary phase-induced gene family; coregulated with SNO1; interacts with Sno1p and with Yhr198p, perhaps as a multiprotein complex containing other Snz and Sno proteins
GCV2	YMR189W	2.91239	1.57e-14	2.39e-12	16.461	20.606	2.428	1.12	No	P subunit of the mitochondrial glycine decarboxylase complex, required for the catabolism of glycine to 5,10-methylene-THF; expression is regulated by levels of 5,10-methylene-THF in the cytoplasm
MPC3	YGR243W	2.87361	6.1e-09	3.92e-07	104.392	56.584	5.34	3.97	No	Putative protein of unknown function; expression regulated by osmotic and alkaline stresses; the authentic, non-tagged protein is detected in highly purified mitochondria in high-throughput studies
CAR1	YPL111W	2.83052	6.31e-20	1.88e-17	302.858	226.213	27.869	32.606	No	Arginase, responsible for arginine degradation, expression responds to both induction by arginine and nitrogen catabolite repression; disruption enhances freeze tolerance
ICL1	YER065C	2.81515	1.32e-15	2.27e-13	35.094	36.336	3.489	4.245	No	Isocitrate lyase, catalyzes the formation of succinate and glyoxylate from isocitrate, a key reaction of the glyoxylate cycle; expression of ICL1 is induced by growth on ethanol and repressed by growth on glucose
NDE1	YMR145C	2.76482	7.72e-22	3.12e-19	267.214	229.957	32.254	29.402	No	Mitochondrial external NADH dehydrogenase, a type II NAD(P)H:quinone oxidoreductase that catalyzes the oxidation of cytosolic NADH; Nde1p and Nde2p provide cytosolic NADH to the mitochondrial respiratory chain
GPH1	YPR160W	2.73723	5.62e-16	9.92e-14	28.928	29.752	2.829	4.108	No	Non-essential glycogen phosphorylase required for the mobilization of glycogen, activity is regulated by cyclic AMP-mediated phosphorylation, expression is regulated by stress-response elements and by the HOG MAP kinase pathway
PDC6	YGR087C	2.69676	6.73e-14	8.46e-12	29.152	31.307	3.218	3.862	No	Minor isoform of pyruvate decarboxylase, decarboxylates pyruvate to acetaldehyde, involved in amino acid catabolism; transcription is glucose- and ethanol-dependent, and is strongly induced during sulfur limitation
YBR285W	YBR285W	2.67983	6.07e-08	3.06e-06	78.011	60.037	4.598	5.149	No	Putative protein of unknown function; YBR285W is not an essential gene
MEK1	YOR351C	2.65422	7.93e-11	7e-09	25.632	25.745	1.603	4	No	Meiosis-specific serine/threonine protein kinase, functions in meiotic checkpoint, promotes recombination between homologous chromosomes by suppressing double strand break repair between sister chromatids
FOX2	YKR009C	2.64651	1.33e-16	2.42e-14	34.146	43.453	4.928	5.179	No	Multifunctional enzyme of the peroxisomal fatty acid beta-oxidation pathway; has 3-hydroxyacyl-CoA dehydrogenase and enoyl-CoA hydratase activities
MAL31	YBR298C	2.63129	2.22e-17	5.02e-15	159.626	114.745	19.935	16.755	No	Maltose permease, high-affinity maltose transporter (alpha-glucoside transporter); encoded in the MAL3 complex locus; member of the 12 transmembrane domain superfamily of sugar transporters; functional in genomic reference strain S288C
MET6	YER091C	2.59598	3.91e-17	8.5e-15	51.747	58.256	7.25	7.852	No	Cobalamin-independent methionine synthase, involved in methionine biosynthesis and regeneration; requires a minimum of two glutamates on the methyltetrahydrofolate substrate, similar to bacterial metE homologs
CWP1	YKL096W	2.58596	2.96e-14	4.08e-12	137.589	125.745	18.143	16.156	No	Cell wall mannoprotein that localizes specifically to birth scars of daughter cells, linked to a beta-1,3- and beta-1,6-glucan heteropolymer through a phosphodiester bond; required for propionic acid resistance
ACH1	YBL015W	2.56891	7.43e-15	1.2e-12	47.428	51.927	6.72	6.761	No	Protein with CoA transferase activity, particularly for CoASH transfer from succinyl-CoA to acetate; has minor acetyl-CoA-hydrolase activity; phosphorylated; required for acetate utilization and for diploid pseudohyphal growth
REG2	YBR050C	2.56122	1.95e-09	1.38e-07	29.302	23.672	2.605	3.322	No	Regulatory subunit of the Glc7p type-1 protein phosphatase; involved with Reg1p, Glc7p, and Snf1p in regulation of glucose-repressible genes, also involved in glucose-induced proteolysis of maltose permease
HMX1	YLR205C	2.53424	1.63e-11	1.64e-09	137.032	100.57	21.279	9.306	No	ER localized heme oxygenase, involved in heme degradation during iron starvation and in the oxidative stress response; expression is regulated by AFT1 and oxidative stress; relocates to the perinuclear region in the presence of oxidants
ALP1	YNL270C	2.50371	4.27e-11	3.96e-09	20.123	21.993	2.818	2.732	No	Arginine transporter; expression is normally very low and it is unclear what conditions would induce significant expression
BOP2	YLR267W	2.49758	1.61e-14	2.39e-12	90.278	62.781	10.869	11.321	No	Protein of unknown function
HXT14	YNL318C	2.47035	2.59e-07	1.11e-05	9.512	8.139	1.202	0.56	No	Protein with similarity to hexose transporter family members, expression is induced in low glucose and repressed in high glucose; the authentic, non-tagged protein is detected in highly purified mitochondria in high-throughput studies
ALD4	YOR374W	2.4654	2.13e-14	3.09e-12	212.63	129.439	25.428	25.619	No	Mitochondrial aldehyde dehydrogenase, required for growth on ethanol and conversion of acetaldehyde to acetate; phosphorylated; activity is K+ dependent; utilizes NADP+ or NAD+ equally as coenzymes; expression is glucose repressed
ICL2	YPR006C	2.4449	4.41e-10	3.46e-08	22.062	21.701	2.016	3.872	No	2-methylisocitrate lyase of the mitochondrial matrix, functions in the methylcitrate cycle to catalyze the conversion of 2-methylisocitrate to succinate and pyruvate; ICL2 transcription is repressed by glucose and induced by ethanol
VID24	YBR105C	2.41117	8.67e-14	1.06e-11	108.562	93.577	16.834	14.338	No	Peripheral membrane protein located at Vid (vacuole import and degradation) vesicles; regulates fructose-1,6-bisphosphatase (FBPase) targeting to the vacuole; promotes proteasome-dependent catabolite degradation of FBPase
TMA10	YLR327C	2.40195	2.57e-06	8.04e-05	1205.49	327.221	69.483	45.185	No	Protein of unknown function that associates with ribosomes; putative homolog of the F1F0-ATPase synthase regulator Stf2p
PCK1	YKR097W	2.39414	8.08e-12	8.45e-10	40.37	33.197	6.272	4.874	No	Phosphoenolpyruvate carboxykinase, key enzyme in gluconeogenesis, catalyzes early reaction in carbohydrate biosynthesis, glucose represses transcription and accelerates mRNA degradation, regulated by Mcm1p and Cat8p, located in the cytosol
GSY1	YFR015C	2.3926	3.84e-11	3.61e-09	33.962	31.613	6.531	3.282	No	Glycogen synthase with similarity to Gsy2p, the more highly expressed yeast homolog; expression induced by glucose limitation, nitrogen starvation, environmental stress, and entry into stationary phase
FIT1	YDR534C	2.36789	2.32e-08	1.3e-06	12.908	15.985	2.228	1.621	No	Mannoprotein that is incorporated into the cell wall via a glycosylphosphatidylinositol (GPI) anchor, involved in the retention of siderophore-iron in the cell wall
SUE1	YPR151C	2.35977	4.52e-06	0.000134695	45.256	27.015	5.883	0.452	No	Mitochondrial protein required for degradation of unstable forms of cytochrome c
AMA1	YGR225W	2.33276	7.84e-10	5.68e-08	21.762	18.248	3.136	2.928	No	Activator of meiotic anaphase promoting complex (APC/C); Cdc20p family member; required for initiation of spore wall assembly; required for Clb1p degradation during meiosis
LEE1	YPL054W	2.331	3.61e-07	1.48e-05	24.284	20.387	3.56	1.956	No	Zinc-finger protein of unknown function
NFS1	YCL017C	2.28641	2.76e-15	4.59e-13	282.535	231.848	46.377	44.536	No	Cysteine desulfurase involved in iron-sulfur cluster (Fe/S) biogenesis and in thio-modification of mitochondrial and cytoplasmic tRNAs; essential protein located predominantly in mitochondria
IDP2	YLR174W	2.28401	3.37e-09	2.27e-07	57.913	31.818	5.871	8.097	No	Cytosolic NADP-specific isocitrate dehydrogenase, catalyzes oxidation of isocitrate to alpha-ketoglutarate; levels are elevated during growth on non-fermentable carbon sources and reduced during growth on glucose
RTN2	YDL204W	2.263	1.08e-09	7.72e-08	32.997	40.248	6.413	5.405	No	Protein of unknown function; has similarity to mammalian reticulon proteins; member of the RTNLA (reticulon-like A) subfamily
SPR1	YOR190W	2.26218	6.48e-11	5.81e-09	51.697	48.227	9.914	6.899	No	Sporulation-specific exo-1,3-beta-glucanase; contributes to ascospore thermoresistance
FUS1	YCL027W	2.25925	4.34e-10	3.45e-08	27.38	28.54	4.763	4.461	No	Membrane protein localized to the shmoo tip, required for cell fusion; expression regulated by mating pheromone; proposed to coordinate signaling, fusion, and polarization events required for fusion; potential Cdc28p substrate
SPO11	YHL022C	2.24817	1.04e-06	3.71e-05	16.686	13.869	1.226	2.82	No	Meiosis-specific protein that initiates meiotic recombination by catalyzing the formation of double-strand breaks in DNA via a transesterification reaction; required for homologous chromosome pairing and synaptonemal complex formation
FLO11	YIR019C	2.24748	1.85e-06	6.11e-05	2.38	4.022	0.389	0.432	No	GPI-anchored cell surface glycoprotein (flocculin) required for pseudohyphal formation, invasive growth, flocculation, and biofilms; transcriptionally regulated by the MAPK pathway (via Ste12p and Tec1p) and the cAMP pathway (via Flo8p)
SPO13	YHR014W	2.2421	1.52e-08	8.94e-07	57.88	37.08	7.191	7.724	No	Meiosis-specific protein, involved in maintaining sister chromatid cohesion during meiosis I as well as promoting proper attachment of kinetochores to the spindle during meiosis I and meiosis II
HOP1	YIL072W	2.24135	3.49e-11	3.34e-09	36.576	33.044	6.555	5.523	No	Meiosis-specific DNA binding protein that displays Red1p dependent localization to the unsynapsed axial-lateral elements of the synaptonemal complex; required for homologous chromosome synapsis and chiasma formation
YPR078C	YPR078C	2.24134	4.78e-11	4.35e-09	62.957	61.146	11.86	9.454	No	Putative protein of unknown function; possible role in DNA metabolism and/or in genome stability; expression is heat-inducible
SPS22	YCL048W	2.21699	8.52e-06	0.000232543	7.54	8.35	1.167	0.688	No	Protein of unknown function, redundant with Sps2p for the organization of the beta-glucan layer of the spore wall
PST1	YDR055W	2.19923	2.79e-14	3.94e-12	378.389	410.156	83.96	64.298	No	Cell wall protein that contains a putative GPI-attachment site; secreted by regenerating protoplasts; up-regulated by activation of the cell integrity pathway, as mediated by Rlm1p; upregulated by cell wall damage via disruption of FKS1
CAT2	YML042W	2.19537	4.64e-12	5.05e-10	41.461	44.672	7.887	7.95	No	Carnitine acetyl-CoA transferase present in both mitochondria and peroxisomes, transfers activated acetyl groups to carnitine to form acetylcarnitine which can be shuttled across membranes
PXA2	YKL188C	2.18992	2.82e-11	2.79e-09	26.065	25.869	4.503	4.972	No	Subunit of a heterodimeric peroxisomal ATP-binding cassette transporter complex (Pxa1p-Pxa2p), required for import of long-chain fatty acids into peroxisomes; similarity to human adrenoleukodystrophy transporter and ALD-related proteins
KIN82	YCR091W	2.17555	3.59e-10	2.98e-08	27.313	32.453	4.244	6.505	No	Putative serine/threonine protein kinase implicated in the regulation of phospholipid asymmetry through the activation of phospholipid translocases (flippases) Lem3p-Dnf1p/Dnf2p; similar to Fpk1p
DMC1	YER179W	2.17295	5.51e-10	4.21e-08	95.28	63.818	14.984	13.492	No	Meiosis-specific protein required for repair of double-strand breaks and pairing between homologous chromosomes; homolog of Rad51p and the bacterial RecA protein
BIO4	YNR057C	2.16596	4.66e-08	2.45e-06	79.534	55.008	13.333	8.903	No	Dethiobiotin synthetase, catalyzes the third step in the biotin biosynthesis pathway; BIO4 is in a cluster of 3 genes (BIO3, BIO4, and BIO5) that mediate biotin synthesis; expression appears to be repressed at low iron levels
ZRT1	YGL255W	2.1454	1.96e-13	2.31e-11	365.382	393.878	62.987	85.112	No	High-affinity zinc transporter of the plasma membrane, responsible for the majority of zinc uptake; transcription is induced under low-zinc conditions by the Zap1p transcription factor
MET28	YIR017C	2.14144	2.69e-05	0.000628002	32.914	23.81	2.146	4.412	Yes	Basic leucine zipper (bZIP) transcriptional activator in the Cbf1p-Met4p-Met28p complex, participates in the regulation of sulfur metabolism
GND2	YGR256W	2.13316	1.25e-10	1.07e-08	54.26	45.613	9.313	9.63	No	6-phosphogluconate dehydrogenase (decarboxylating), catalyzes an NADPH regenerating reaction in the pentose phosphate pathway; required for growth on D-glucono-delta-lactone
YLR149C	YLR149C	2.13285	6.27e-10	4.66e-08	23.76	26.496	5.364	4.039	No	Putative protein of unknown function; overexpression causes a cell cycle delay or arrest; null mutation results in a decrease in plasma membrane electron transport; YLR149C is not an essential gene
CTS1	YLR286C	2.12095	1.9e-08	1.1e-06	61.559	120.512	10.48	22.17	No	Endochitinase, required for cell separation after mitosis; transcriptional activation during the G1 phase of the cell cycle is mediated by transcription factor Ace2p
SPO16	YHR153C	2.10998	2.16e-06	6.99e-05	86.783	39.117	10.645	8.864	No	Meiosis-specific protein involved in synaptonemal complex assembly; implicated in regulation of crossover formation; required for sporulation
POX1	YGL205W	2.08204	8e-08	3.97e-06	12.242	13.183	2.652	2.005	No	Fatty-acyl coenzyme A oxidase, involved in the fatty acid beta-oxidation pathway; localized to the peroxisomal matrix
ALD6	YPL061W	2.07586	8.47e-11	7.37e-09	242.589	189.724	53.592	33.274	No	Cytosolic aldehyde dehydrogenase, activated by Mg2+ and utilizes NADP+ as the preferred coenzyme; required for conversion of acetaldehyde to acetate; constitutively expressed; locates to the mitochondrial outer surface upon oxidative stress
PMA2	YPL036W	2.07485	3.06e-07	1.28e-05	20.539	46.3	3.442	8.432	No	Plasma membrane H+-ATPase, isoform of Pma1p, involved in pumping protons out of the cell; regulator of cytoplasmic pH and plasma membrane potential
SIT1	YEL065W	2.07189	3.07e-11	2.99e-09	65.37	63.789	11.329	14.898	No	Ferrioxamine B transporter, member of the ARN family of transporters that specifically recognize siderophore-iron chelates; transcription is induced during iron deprivation and diauxic shift; potentially phosphorylated by Cdc28p
GAD1	YMR250W	2.07181	1.06e-08	6.64e-07	22.47	22.511	4.503	4.108	No	Glutamate decarboxylase, converts glutamate into gamma-aminobutyric acid (GABA) during glutamate catabolism; involved in response to oxidative stress
YHR033W	YHR033W	2.05591	9.73e-08	4.66e-06	26.939	25.73	5.682	4.147	No	Putative protein of unknown function; epitope-tagged protein localizes to the cytoplasm
XKS1	YGR194C	2.03989	2.2e-09	1.53e-07	31.566	36.701	7.887	5.867	No	Xylulokinase, converts D-xylulose and ATP to xylulose 5-phosphate and ADP; rate limiting step in fermentation of xylulose; required for xylose fermentation by recombinant S. cerevisiae strains
YMR206W	YMR206W	2.03222	8.98e-05	0.00172662	12.824	8.299	1.438	1.16	No	Putative protein of unknown function; YMR206W is not an essential gene
PDH1	YPR002W	2.03104	9.86e-08	4.68e-06	24.4	19.285	4.456	3.941	No	Mitochondrial protein that participates in respiration, induced by diauxic shift; homologous to E. coli PrpD, may take part in the conversion of 2-methylcitrate to 2-methylisocitrate
CRC1	YOR100C	2.02081	1.71e-07	7.74e-06	50.923	35.241	9.525	6.948	No	Mitochondrial inner membrane carnitine transporter, required for carnitine-dependent transport of acetyl-CoA from peroxisomes to mitochondria during fatty acid beta-oxidation
TMA17	YDL110C	2.01812	1.84e-08	1.07e-06	447.512	343.308	91.233	58.087	No	Protein of unknown function that associates with ribosomes; heterozygous deletion demonstrated increases in chromosome instability in a rad9 deletion background; protein abundance is decreased upon intracellular iron depletion
DCI1	YOR180C	2.0136	1.73e-07	7.74e-06	47.935	47.343	7.663	10.613	No	Peroxisomal protein; identification as a delta(3,5)-delta(2,4)-dienoyl-CoA isomerase involved in fatty acid metabolism is disputed
MET17	YLR303W	2.00654	7.62e-10	5.59e-08	169.729	153.242	42.97	24.793	No	Methionine and cysteine synthase (O-acetyl homoserine-O-acetyl serine sulfhydrylase), required for sulfur amino acid synthesis
GUT2	YIL155C	1.99273	3.94e-09	2.59e-07	36.442	41.927	6.425	9.974	No	Mitochondrial glycerol-3-phosphate dehydrogenase; expression is repressed by both glucose and cAMP and derepressed by non-fermentable carbon sources in a Snf1p, Rsf1p, Hap2/3/4/5 complex dependent manner
REC114	YMR133W	1.99209	9.15e-07	3.4e-05	18.941	19.518	3.36	3.931	No	Protein involved in early stages of meiotic recombination; possibly involved in the coordination of recombination and meiotic division; mutations lead to premature initiation of the first meiotic division
MMP1	YLL061W	1.99114	1.98e-06	6.48e-05	11.884	11.066	2.204	2.064	No	High-affinity S-methylmethionine permease, required for utilization of S-methylmethionine as a sulfur source; has similarity to S-adenosylmethionine permease Sam3p
PHO5	YBR093C	1.96325	6.08e-10	4.58e-08	64.313	67.197	15.526	13.247	No	Repressible acid phosphatase (1 of 3) that also mediates extracellular nucleotide-derived phosphate hydrolysis; secretory pathway derived cell surface glycoprotein; induced by phosphate starvation and coordinately regulated by PHO4 and PHO2
YNL018C	YNL018C	1.95893	5.68e-05	0.00120466	4.519	8.81	0.837	1.268	No	Putative protein of unknown function
YKL107W	YKL107W	1.95492	2.41e-05	0.00057604	24.359	15.095	4.161	2.594	No	Putative protein of unknown function; proposed to be a palmitoylated membrane protein
FIT3	YOR383C	1.94419	1.81e-06	6.07e-05	75.839	58.57	15.632	10.23	No	Mannoprotein that is incorporated into the cell wall via a glycosylphosphatidylinositol (GPI) anchor, involved in the retention of siderophore-iron in the cell wall
MPH3	YJR160C	1.94039	5.98e-07	2.33e-05	17.402	17.993	2.652	4.56	No	Alpha-glucoside permease, transports maltose, maltotriose, alpha-methylglucoside, and turanose; identical to Mph2p; encoded in a subtelomeric position in a region likely to have undergone duplication
YKR075C	YKR075C	1.93223	6.43e-06	0.000182039	25.882	23.621	3.702	5.709	No	Protein of unknown function; similar to YOR062Cp and Reg1p; expression regulated by glucose and Rgt1p; GFP-fusion protein is induced in response to the DNA-damaging agent MMS
CSR2	YPR030W	1.92125	1.9e-07	8.39e-06	16.32	31.73	3.985	6.26	No	Nuclear protein proposed to regulate utilization of nonfermentable carbon sources and endocytosis of plasma membrane proteins; overproduction suppresses chs5 spa2 lethality at high temp; ubiquitinated by Rsp5p, deubiquitinated by Ubp2p
MEP2	YNL142W	1.90843	2.1e-07	9.12e-06	44.656	29.701	6.366	9.709	No	Ammonium permease involved in regulation of pseudohyphal growth; belongs to a ubiquitous family of cytoplasmic membrane proteins that transport only ammonium (NH4+); expression is under the nitrogen catabolite repression regulation
FIG2	YCR089W	1.90088	2.2e-06	7.02e-05	7.249	14.022	1.367	3.017	No	Cell wall adhesin, expressed specifically during mating; may be involved in maintenance of cell wall integrity during mating
LSC2	YGR244C	1.89616	1.3e-08	7.72e-07	195.261	134.001	45.905	28.793	No	Beta subunit of succinyl-CoA ligase, which is a mitochondrial enzyme of the TCA cycle that catalyzes the nucleotide-dependent conversion of succinyl-CoA to succinate
GDB1	YPR184W	1.89305	3.23e-09	2.2e-07	24.442	35.73	6.059	7.832	No	Glycogen debranching enzyme containing glucanotranferase and alpha-1,6-amyloglucosidase activities, required for glycogen degradation; phosphorylated in mitochondria
ARR3	YPR201W	1.89168	0.000509648	0.00702327	4.935	5.336	0.519	0.649	No	Arsenite transporter of the plasma membrane, required for resistance to arsenic compounds; transcription is activated by Arr1p in the presence of arsenite
SGA1	YIL099W	1.88433	2.97e-08	1.63e-06	30.434	35.475	7.215	7.753	No	Intracellular sporulation-specific glucoamylase involved in glycogen degradation; induced during starvation of a/a diploids late in sporulation, but dispensable for sporulation
RRT12	YCR045C	1.88348	5.76e-09	3.74e-07	58.163	49.978	12.708	12.323	No	Probable subtilisin-family protease with a role in formation of the dityrosine layer of spore walls; localizes to the spore wall and also the nuclear envelope and ER region in mature spores
YDL218W	YDL218W	1.87866	5.89e-06	0.000169908	30.642	26.781	4.256	7.498	No	Putative protein of unknown function; YDL218W transcription is regulated by Azf1p and induced by starvation and aerobic conditions; expression also induced in cells treated with the mycotoxin patulin
CTR3	YLR411W	1.87853	4.49e-07	1.77e-05	195.478	249.388	26.69	70.636	No	High-affinity copper transporter of the plasma membrane, acts as a trimer; gene is disrupted by a Ty2 transposon insertion in many laboratory strains of S. cerevisiae
FKS3	YMR306W	1.86991	4.12e-08	2.24e-06	18.059	26.847	3.879	6.447	No	Protein involved in spore wall assembly, has similarity to 1,3-beta-D-glucan synthase catalytic subunits Fks1p and Gsc2p; the authentic, non-tagged protein is detected in highly purified mitochondria in high-throughput studies
PXA1	YPL147W	1.86629	9.78e-09	6.21e-07	24.417	26.759	6.507	5.503	No	Subunit of a heterodimeric peroxisomal ATP-binding cassette transporter complex (Pxa1p-Pxa2p), required for import of long-chain fatty acids into peroxisomes; similarity to human adrenoleukodystrophy transporter and ALD-related proteins
YCR050C	YCR050C	1.85619	6.38e-05	0.00130325	392.745	228.257	61.408	38.296	No	Non-essential protein of unknown function; deletion mutant is synthetically sick or lethal with alpha-synuclein
YGR053C	YGR053C	1.85547	1.93e-05	0.00048235	30.983	25.256	7.203	4.029	No	Putative protein of unknown function
HES1	YOR237W	1.85239	9.28e-08	4.48e-06	51.422	42.154	12.425	9.198	No	Protein implicated in the regulation of ergosterol biosynthesis; one of a seven member gene family with a common essential function and non-essential unique functions; similar to human oxysterol binding protein (OSBP)
ATG8	YBL078C	1.84983	7.66e-06	0.000212284	459.18	275.147	84.632	54.805	No	Component of autophagosomes and Cvt vesicles; undergoes conjugation to phosphatidylethanolamine (PE); Atg8p-PE is anchored to membranes, is involved in phagophore expansion, and may mediate membrane fusion during autophagosome formation
PTC6	YCR079W	1.84928	2.79e-09	1.92e-07	112.665	90.11	22.611	26.1	No	Mitochondrial type 2C protein phosphatase (PP2C) with similarity to mammalian PP1Ks; involved in mitophagy; null mutant is sensitive to rapamycin and has decreased phosphorylation of the Pda1 subunit of pyruvate dehydrogenase
YDL199C	YDL199C	1.84805	1.09e-07	5.15e-06	20.547	21.913	5.022	4.835	No	Putative transporter, member of the sugar porter family
MTH1	YDR277C	1.84113	3.18e-06	9.65e-05	21.429	20.475	3.949	5.208	Yes	Negative regulator of the glucose-sensing signal transduction pathway, required for repression of transcription by Rgt1p; interacts with Rgt1p and the Snf3p and Rgt2p glucose sensors; phosphorylated by Yck1p, triggering Mth1p degradation
PHM7	YOL084W	1.84002	8.19e-08	4.02e-06	16.511	16.54	4.433	3.361	No	Protein of unknown function, expression is regulated by phosphate levels; green fluorescent protein (GFP)-fusion protein localizes to the cell periphery and vacuole
YOR114W	YOR114W	1.83468	2.15e-06	6.98e-05	39.513	36.197	7.875	8.874	No	Putative protein of unknown function; null mutant is viable
RDL1	YOR285W	1.83281	1e-06	3.62e-05	754.232	442.681	156.461	96.973	No	Protein of unknown function containing a rhodanese-like domain; localized to the mitochondrial outer membrane
FAT3	YKL187C	1.82453	2.18e-06	6.99e-05	12.425	19.168	2.806	4.294	No	Putative protein of unknown function; the authentic, non-tagged protein is detected in a phosphorylated state in highly purified mitochondria in high-throughput studies
YBR184W	YBR184W	1.82302	4.93e-07	1.93e-05	26.106	23.35	5.27	6.23	No	Putative protein of unknown function; YBR184W is not an essential gene
HXT4	YHR092C	1.82192	4.24e-07	1.71e-05	26.639	22.664	4.928	6.584	No	High-affinity glucose transporter of the major facilitator superfamily, expression is induced by low levels of glucose and repressed by high levels of glucose
DIN7	YDR263C	1.81553	1.73e-06	5.87e-05	31.341	23.548	6.837	5.709	No	Mitochondrial nuclease functioning in DNA repair and replication, modulates the stability of the mitochondrial genome, induced by exposure to mutagens, also induced during meiosis at a time nearly coincident with commitment to recombination
MUP1	YGR055W	1.81162	3.68e-10	3.02e-08	168.905	151.935	37.406	43.445	No	High affinity methionine permease, integral membrane protein with 13 putative membrane-spanning regions; also involved in cysteine uptake
KNH1	YDL049C	1.81083	3.08e-06	9.42e-05	47.761	49.095	8.087	13.718	No	Protein with similarity to Kre9p, which is involved in cell wall beta 1,6-glucan synthesis; overproduction suppresses growth defects of a kre9 null mutant; required for propionic acid resistance
ACS1	YAL054C	1.80831	7.01e-08	3.5e-06	44.041	34.394	11.376	7.724	No	Acetyl-coA synthetase isoform which, along with Acs2p, is the nuclear source of acetyl-coA for histone acetlyation; expressed during growth on nonfermentable carbon sources and under aerobic conditions
ECL1	YGR146C	1.80811	4.52e-08	2.41e-06	698.241	522.433	178.541	111.369	No	Protein of unknown function, affects chronological lifespan; induced by iron homeostasis transcription factor Aft2p; multicopy suppressor of temperature sensitive hsf1 mutant; induced by treatment with 8-methoxypsoralen and UVA irradiation
PIG1	YLR273C	1.80208	4.34e-07	1.74e-05	22.428	30.475	7.509	5.09	No	Putative targeting subunit for the type-1 protein phosphatase Glc7p that tethers it to the Gsy2p glycogen synthase
YOL024W	YOL024W	1.80191	0.00111513	0.0126032	19.332	15.869	1.886	1.985	No	Putative protein of unknown function; predicted to have thiol-disulfide oxidoreductase active site
NDJ1	YOL104C	1.79939	3.98e-05	0.000888445	19.108	19.621	5.34	2.742	No	Meiosis-specific telomere protein, required for bouquet formation, effective homolog pairing, ordered cross-over distribution, sister chromatid cohesion at meiotic telomeres, chromosomal segregation and telomere-led rapid prophase movement
EMI2	YDR516C	1.79446	1.35e-07	6.25e-06	167.033	139.899	49.749	25.078	No	Non-essential protein of unknown function required for transcriptional induction of the early meiotic-specific transcription factor IME1; required for sporulation; expression is regulated by glucose-repression transcription factors Mig1/2p
ZIP1	YDR285W	1.78743	1.58e-07	7.28e-06	18.017	23.891	4.727	5.533	No	Transverse filament protein of the synaptonemal complex; required for normal levels of meiotic recombination and pairing between homologous chromosome during meiosis; potential Cdc28p substrate
YER085C	YER085C	1.78308	0.000455951	0.00642539	30.376	27.621	5.588	3.911	No	Putative protein of unknown function
CRG1	YHR209W	1.78258	9.91e-07	3.61e-05	132.479	86.854	33.009	19.045	No	mRNA binding protein and putative S-adenosylmethionine-dependent methyltransferase; mediates cantharidin resistance
JEN1	YKL217W	1.78117	8.43e-07	3.18e-05	25.199	19.183	5.694	5.012	No	Lactate transporter, required for uptake of lactate and pyruvate; phosphorylated; expression is derepressed by transcriptional activator Cat8p during respiratory growth, and repressed in the presence of glucose, fructose, and mannose
MAL32	YBR299W	1.77407	0.00178573	0.0178289	2.63	1.365	0	0.177	No	Maltase (alpha-D-glucosidase), inducible protein involved in maltose catabolism; encoded in the MAL3 complex locus; functional in genomic reference strain S288C; hydrolyzes the disaccharides maltose, turanose, maltotriose, and sucrose
VHT1	YGR065C	1.76496	8.9e-06	0.00024185	16.037	12.993	2.806	3.941	No	High-affinity plasma membrane H+-biotin (vitamin H) symporter; mutation results in fatty acid auxotrophy; 12 transmembrane domain containing major facilitator subfamily member; mRNA levels negatively regulated by iron deprivation and biotin
LEU2	YCL018W	1.75498	2.14e-08	1.22e-06	136.957	138.424	41.308	29.206	No	Beta-isopropylmalate dehydrogenase (IMDH), catalyzes the third step in the leucine biosynthesis pathway
FET3	YMR058W	1.75393	2.33e-08	1.3e-06	67.875	89.752	23.424	17.187	No	Ferro-O2-oxidoreductase required for high-affinity iron uptake and involved in mediating resistance to copper ion toxicity, belongs to class of integral membrane multicopper oxidases
GAP1	YKR039W	1.74254	4.03e-06	0.000121251	17.335	15.883	3.607	4.461	No	General amino acid permease; localization to the plasma membrane is regulated by nitrogen source
YNR064C	YNR064C	1.74121	0.000275208	0.00432	17.327	16.234	4.55	2.073	No	Epoxide hydrolase, member of the alpha/beta hydrolase fold family; may have a role in detoxification of epoxides
MDH1	YKL085W	1.73255	1.11e-08	6.84e-07	242.323	193.899	61.915	52.712	No	Mitochondrial malate dehydrogenase, catalyzes interconversion of malate and oxaloacetate; involved in the tricarboxylic acid (TCA) cycle; phosphorylated
YBR138C	YBR138C	1.73214	1.35e-06	4.65e-05	29.202	23.745	6.26	7.036	No	Cytoplasmic protein of unknown function, potentially phosphorylated by Cdc28p; YBR138C is not an essential gene
AGX1	YFL030W	1.73115	1.03e-06	3.71e-05	40.346	36.898	9.514	9.896	No	Alanine:glyoxylate aminotransferase (AGT), catalyzes the synthesis of glycine from glyoxylate, which is one of three pathways for glycine biosynthesis in yeast; has similarity to mammalian and plant alanine:glyoxylate aminotransferases
YJR149W	YJR149W	1.73012	2.36e-06	7.45e-05	28.803	35.883	7.227	8.795	No	Putative protein of unknown function; green fluorescent protein (GFP)-fusion protein localizes to the cytoplasm
UGX2	YDL169C	1.72892	6.05e-05	0.00126091	48.726	35.292	11.506	7.115	No	Protein of unknown function, transcript accumulates in response to any combination of stress conditions
MET10	YFR030W	1.72147	8.72e-08	4.25e-06	26.29	29.949	8.677	6.142	No	Subunit alpha of assimilatory sulfite reductase, which converts sulfite into sulfide
AGP2	YBR132C	1.7193	1.89e-05	0.000474376	15.388	15.175	4.833	2.506	No	High affinity polyamine permease, preferentially uses spermidine over putrescine; expression is down-regulated by osmotic stress; plasma membrane carnitine transporter, also functions as a low-affinity amino acid permease
YMR018W	YMR018W	1.71669	5.69e-05	0.00120466	15.404	14.898	2.051	4.923	No	Putative protein of unknown function with similarity to human PEX5Rp (peroxin protein 5 related protein); transcription increases during colony development similar to genes involved in peroxisome biogenesis; YMR018W is not an essential gene
ODC1	YPL134C	1.71473	1.62e-07	7.36e-06	105	83.854	24.615	24.626	No	Mitochondrial inner membrane transporter, exports 2-oxoadipate and 2-oxoglutarate from the mitochondrial matrix to the cytosol for lysine and glutamate biosynthesis and lysine catabolism; suppresses, in multicopy, an fmc1 null mutation
ANT1	YPR128C	1.69334	1.79e-07	7.99e-06	76.655	78.774	19.864	21.413	No	Peroxisomal adenine nucleotide transporter; involved in beta-oxidation of medium-chain fatty acid; required for peroxisome proliferation
PDC5	YLR134W	1.68905	5.34e-08	2.77e-06	64.688	57.365	17.695	15.468	No	Minor isoform of pyruvate decarboxylase, key enzyme in alcoholic fermentation, decarboxylates pyruvate to acetaldehyde, regulation is glucose- and ethanol-dependent, repressed by thiamine, involved in amino acid catabolism
HPA2	YPR193C	1.68746	0.00015491	0.00272709	84.528	58.183	17.648	13.325	No	Tetrameric histone acetyltransferase with similarity to Gcn5p, Hat1p, Elp3p, and Hpa3p; acetylates histones H3 and H4 in vitro and exhibits autoacetylation activity
CAT8	YMR280C	1.67999	3.05e-05	0.000698638	4.244	6.606	1.144	1.533	Yes	Zinc cluster transcriptional activator necessary for derepression of a variety of genes under non-fermentative growth conditions, active after diauxic shift, binds carbon source responsive elements
YGL081W	YGL081W	1.66129	0.000165721	0.00289041	18.267	18.81	3.501	5.149	No	Putative protein of unknown function; non-essential gene; interacts genetically with CHS5, a gene involved in chitin biosynthesis
HXT5	YHR096C	1.66037	5.7e-08	2.93e-06	132.138	96.584	33.904	29.933	No	Hexose transporter with moderate affinity for glucose, induced in the presence of non-fermentable carbon sources, induced by a decrease in growth rate, contains an extended N-terminal domain relative to other HXTs
YNL195C	YNL195C	1.65691	2.09e-05	0.000513396	59.079	40.46	13.699	11.557	No	Putative protein of unknown function; shares a promoter with YNL194C; the authentic, non-tagged protein is detected in highly purified mitochondria in high-throughput studies
ARO9	YHR137W	1.64746	2.7e-07	1.15e-05	62.923	54.081	18.096	14.436	No	Aromatic aminotransferase II, catalyzes the first step of tryptophan, phenylalanine, and tyrosine catabolism
AMF1	YOR378W	1.64059	1.52e-06	5.19e-05	62.291	58.365	11.871	21.187	No	Putative paralog of ATR1, but not required for boron tolerance; member of the DHA2 family of drug:H+ antiporters; YOR378W is not an essential gene
REC8	YPR007C	1.63095	7.84e-05	0.00154928	8.439	9.847	2.405	2.231	No	Meiosis-specific component of sister chromatid cohesion complex; maintains cohesion between sister chromatids during meiosis I; maintains cohesion between centromeres of sister chromatids until meiosis II; homolog of S. pombe Rec8p
HVG1	YER039C	1.63034	0.000577467	0.00764231	27.579	17.402	6.342	3.459	No	Protein of unknown function, has homology to Vrg4p
KCC4	YCL024W	1.6224	1.19e-06	4.16e-05	33.996	35.862	7.097	12.47	No	Protein kinase of the bud neck involved in the septin checkpoint, associates with septin proteins, negatively regulates Swe1p by phosphorylation, shows structural homology to bud neck kinases Gin4p and Hsl1p
MRC1	YCL061C	1.62193	4.41e-08	2.38e-06	38.981	38.183	11.529	10.829	No	S-phase checkpoint protein required for DNA replication; interacts with and stabilizes Pol2p at stalled replication forks during stress, where it forms a pausing complex with Tof1p and is phosphorylated by Mec1p; protects uncapped telomeres
YOR020W-A	YOR020W-A	1.61986	0.000423761	0.00607785	760.432	438.418	137.764	96.983	No	Putative protein of unknown function, conserved in A. gossypii; the authentic, non-tagged protein is detected in highly purified mitochondria in high-throughput studies
YBR284W	YBR284W	1.6171	6.44e-06	0.000182039	16.744	19.956	6.177	3.931	No	Putative protein of unknown function; YBR284W is not an essential gene; null mutant exhibits decreased resistance to rapamycin and wortmannin and synthetic phenotype with alpha-synuclein
STR3	YGL184C	1.61365	5.07e-05	0.00109714	19.865	18.876	3.761	6.388	No	Cystathionine beta-lyase, converts cystathionine into homocysteine
SPR3	YGR059W	1.60754	8.46e-05	0.0016438	14.397	12.409	3.348	3.616	No	Sporulation-specific homolog of the yeast CDC3/10/11/12 family of bud neck microfilament genes; septin protein involved in sporulation; regulated by ABFI
FDH1	YOR388C	1.60564	5.75e-06	0.000167591	43.716	49.351	10.185	15.586	No	NAD(+)-dependent formate dehydrogenase, may protect cells from exogenous formate
DAK2	YFL053W	1.60216	6.1e-05	0.00126782	12.533	19.431	3.254	5.169	No	Dihydroxyacetone kinase, required for detoxification of dihydroxyacetone (DHA); involved in stress adaptation
STE50	YCL032W	1.60109	1.33e-07	6.2e-06	117.075	123.482	33.009	36.733	No	Protein involved in mating response, invasive/filamentous growth, and osmotolerance, acts as an adaptor that links G protein-associated Cdc42p-Ste20p complex to the effector Ste11p to modulate signal transduction
YEL077C	YEL077C	1.59094	3.55e-05	0.000796351	20.888	36.424	4.503	11.055	No	Helicase-like protein encoded within the telomeric Y' element
SUL1	YBR294W	1.59007	2.71e-06	8.39e-05	27.23	22.489	5.824	8.412	No	High affinity sulfate permease; sulfate uptake is mediated by specific sulfate transporters Sul1p and Sul2p, which control the concentration of endogenous activated sulfate intermediates
YHL050C	YHL050C	1.58769	1.35e-06	4.65e-05	44.057	31.891	11.588	10.446	No	Putative protein of unknown function, potential Cdc28p substrate
MBR1	YKL093W	1.57239	7.08e-06	0.000197982	45.613	45.562	12.956	13.011	No	Protein involved in mitochondrial functions and stress response; overexpression suppresses growth defects of hap2, hap3, and hap4 mutants
YNL194C	YNL194C	1.57227	0.0015845	0.0162211	9.878	13.015	2.287	2.693	No	Integral membrane protein required for sporulation and plasma membrane sphingolipid content; has sequence similarity to SUR7 and FMP45; GFP-fusion protein is induced in response to the DNA-damaging agent MMS
YDR018C	YDR018C	1.57049	0.00165001	0.01671	10.236	7.197	2.652	1.169	No	Probable membrane protein with three predicted transmembrane domains; homologous to Ybr042cp, similar to C. elegans F55A11.5 and maize 1-acyl-glycerol-3-phosphate acyltransferase
CIT1	YNR001C	1.56883	8.99e-06	0.000243049	192.823	99.876	50.727	33.402	No	Citrate synthase, catalyzes the condensation of acetyl coenzyme A and oxaloacetate to form citrate; the rate-limiting enzyme of the TCA cycle; nuclear encoded mitochondrial protein
YMR085W	YMR085W	1.56872	2.11e-05	0.000513396	27.763	25.905	8.382	6.722	No	Putative protein of unknown function; YMR085W and adjacent ORF YMR084W are merged in related strains
MSH5	YDL154W	1.56547	1.22e-05	0.000319456	15.155	15.131	3.431	5.238	No	Protein of the MutS family, forms a dimer with Msh4p that facilitates crossovers between homologs during meiosis; msh5-Y823H mutation confers tolerance to DNA alkylating agents; homologs present in C. elegans and humans
IZH4	YOL101C	1.5654	1.58e-05	0.00040946	79.543	177.037	36.97	35.082	No	Membrane protein involved in zinc ion homeostasis, member of the four-protein IZH family, expression induced by fatty acids and altered zinc levels; deletion reduces sensitivity to excess zinc; possible role in sterol metabolism
DON1	YDR273W	1.55958	1.83e-05	0.000461705	93.657	65.482	29.59	15.664	No	Meiosis-specific component of the spindle pole body, part of the leading edge protein (LEP) coat, forms a ring-like structure at the leading edge of the prospore membrane during meiosis II
BPH1	YCR032W	1.55866	2.91e-05	0.000671475	15.912	27.336	3.772	8.451	No	PProtein homologous to human Chediak-Higashi syndrome and murine Beige proteins, which are implicated in disease syndromes due to defective lysosomal trafficking; mutant phenotype and genetic interactions suggest a role in protein sorting
PUT2	YHR037W	1.55613	1.82e-06	6.07e-05	88.547	68.124	28.14	18.426	No	Delta-1-pyrroline-5-carboxylate dehydrogenase, nuclear-encoded mitochondrial protein involved in utilization of proline as sole nitrogen source; deficiency of the human homolog causes HPII, an autosomal recessive inborn error of metabolism
AIM39	YOL053W	1.55318	5.73e-05	0.00120738	24.925	26.08	5.67	8.559	No	Putative protein of unknown function; null mutant displays elevated frequency of mitochondrial genome loss
SSA3	YBL075C	1.54747	8.05e-07	3.07e-05	113.647	88.168	25.134	35.829	No	ATPase involved in protein folding and the response to stress; plays a role in SRP-dependent cotranslational protein-membrane targeting and translocation; member of the heat shock protein 70 (HSP70) family; localized to the cytoplasm
LDS2	YOL047C	1.54633	1.82e-06	6.07e-05	66.652	67.365	19.239	20.647	No	Protein of unknown function; green fluorescent protein (GFP)-fusion protein localizes to the cytoplasm in a punctate pattern
BIO2	YGR286C	1.54054	0.000217445	0.00361407	18.542	21.475	3.973	6.83	No	Biotin synthase, catalyzes the conversion of dethiobiotin to biotin, which is the last step of the biotin biosynthesis pathway; complements E. coli bioB mutant
HOP2	YGL033W	1.53853	0.00363842	0.0304152	22.145	10.839	4.244	2.132	No	Meiosis-specific protein that localizes to chromosomes, preventing synapsis between nonhomologous chromosomes and ensuring synapsis between homologs; complexes with Mnd1p to promote homolog pairing and meiotic double-strand break repair
HEF3	YNL014W	1.53799	8.43e-07	3.18e-05	30.292	27.073	7.969	9.522	No	Translational elongation factor EF-3; paralog of YEF3 and member of the ABC superfamily; stimulates EF-1 alpha-dependent binding of aminoacyl-tRNA by the ribosome; normally expressed in zinc deficient cells
ADY3	YDL239C	1.53636	1.03e-05	0.000276426	20.814	16.569	5.14	5.926	No	Protein required for spore wall formation, thought to mediate assembly of a Don1p-containing structure at the leading edge of the prospore membrane via interaction with spindle pole body components; potentially phosphorylated by Cdc28p
YNL058C	YNL058C	1.53314	4.52e-05	0.000990839	34.528	41.818	9.266	12.549	No	Putative protein of unknown function; green fluorescent protein (GFP)-fusion protein localizes to the vacuole; YNL058C is not an essential gene
PDR10	YOR328W	1.53093	8.5e-07	3.18e-05	23.901	29.46	6.991	9.355	No	ATP-binding cassette (ABC) transporter, multidrug transporter involved in the pleiotropic drug resistance network; regulated by Pdr1p and Pdr3p
SPS19	YNL202W	1.52977	0.000476452	0.00664798	28.536	17.876	5.564	6.663	No	Peroxisomal 2,4-dienoyl-CoA reductase, auxiliary enzyme of fatty acid beta-oxidation; homodimeric enzyme required for growth and sporulation on petroselineate medium; expression induced during late sporulation and in the presence of oleate
QDR2	YIL121W	1.52945	2.11e-07	9.12e-06	88.214	88.132	26.678	27.889	No	Multidrug transporter of the major facilitator superfamily, required for resistance to quinidine, barban, cisplatin, and bleomycin; may have a role in potassium uptake
PEX18	YHR160C	1.52886	7.08e-05	0.00142856	48.218	35.219	11.081	12.618	No	Peroxin required for targeting of peroxisomal matrix proteins containing PTS2; interacts with Pex7p; partially redundant with Pex21p
CLD1	YGR110W	1.52833	1.39e-05	0.000362739	34.861	30.854	10.527	8.913	No	Mitochondrial cardiolipin-specific phospholipase; functions upstream of Taz1p to generate monolyso-cardiolipin; transcription increases upon genotoxic stress; involved in restricting Ty1 transposition; has homology to mammalian CGI-58
AAC1	YMR056C	1.52557	0.00154837	0.01588	15.321	13.438	1.957	4.943	No	Mitochondrial inner membrane ADP/ATP translocator, exchanges cytosolic ADP for mitochondrially synthesized ATP; phosphorylated; Aac1p is a minor isoform while Pet9p is the major ADP/ATP translocator
FMP48	YGR052W	1.52329	0.000453678	0.0064226	23.61	15.453	6.767	3.675	No	Putative protein of unknown function; the authentic, non-tagged protein is detected in highly purified mitochondria in high-throughput studies; induced by treatment with 8-methoxypsoralen and UVA irradiation
FAA2	YER015W	1.52261	2.05e-05	0.000507048	14.514	16.102	4.503	4.57	No	Medium chain fatty acyl-CoA synthetase, activates imported fatty acids; accepts a wide range of fatty acid chain lengths with a preference for medium chains, C9:0-C13:0; localized to the peroxisome
SDH1	YKL148C	1.5205	1.07e-05	0.000283004	21.355	21.964	6.637	6.358	No	Flavoprotein subunit of succinate dehydrogenase (Sdh1p, Sdh2p, Sdh3p, Sdh4p), which couples the oxidation of succinate to the transfer of electrons to ubiquinone as part of the TCA cycle and the mitochondrial respiratory chain
YBR139W	YBR139W	1.5128	1.09e-06	3.83e-05	75.864	65.935	23.884	20.086	No	Putative serine type carboxypeptidase with a role in phytochelatin synthesis; green fluorescent protein (GFP)-fusion protein localizes to the vacuole; expression induced by nitrogen limitation in a GLN3, GAT1-independent manner
LYS1	YIR034C	1.50894	5.94e-05	0.00124393	81.274	49.767	24.957	13.404	No	Saccharopine dehydrogenase (NAD+, L-lysine-forming), catalyzes the conversion of saccharopine to L-lysine, which is the final step in the lysine biosynthesis pathway; also has mRNA binding activity
YBL113C	YBL113C	1.50883	2.37e-06	7.45e-05	28.17	34.796	9.089	10.358	No	Helicase-like protein encoded within the telomeric Y' element
YJL225C	YJL225C	1.50584	4.53e-06	0.000134695	42.043	66.57	12.991	20.401	No	Putative protein of unknown function; similarity to DNA helicases that are also encoded within subtelomeric Y' elements and induced in telomerase deficient survivors
ECM4	YKR076W	1.50478	6.28e-06	0.000179361	52.587	54.891	15.208	17.58	No	Omega class glutathione transferase; not essential; similar to Ygr154cp; green fluorescent protein (GFP)-fusion protein localizes to the cytoplasm
ATG22	YCL038C	1.50424	4.07e-07	1.65e-05	108.287	97.322	34.706	30.071	No	Vacuolar integral membrane protein required for efflux of amino acids during autophagic body breakdown in the vacuole; null mutation causes a gradual loss of viability during starvation
CIT3	YPR001W	1.50278	5.51e-05	0.00118465	24.217	21.752	7.946	5.66	No	Dual specificity mitochondrial citrate and methylcitrate synthase; catalyzes the condensation of acetyl-CoA and oxaloacetate to form citrate and that of propionyl-CoA and oxaloacetate to form 2-methylcitrate
PET9	YBL030C	1.50205	1.96e-06	6.45e-05	374.112	246.468	104.991	87.254	No	Major ADP/ATP carrier of the mitochondrial inner membrane, exchanges cytosolic ADP for mitochondrially synthesized ATP; also imports heme and ATP; phosphorylated; required for viability in many lab strains that carry a sal1 mutation
MET2	YNL277W	1.49701	4.51e-05	0.000990839	21.288	27.956	6.578	8.107	No	L-homoserine-O-acetyltransferase, catalyzes the conversion of homoserine to O-acetyl homoserine which is the first step of the methionine biosynthetic pathway
CCC2	YDR270W	1.49678	1.58e-05	0.00040946	21.821	39.657	10.704	8.068	No	Cu(+2)-transporting P-type ATPase, required for export of copper from the cytosol into an extracytosolic compartment; has similarity to human proteins involved in Menkes and Wilsons diseases
RRT6	YGL146C	1.49467	0.00139743	0.0147055	12.625	26.329	3.159	6.771	No	Putative protein of unknown function; non-essential gene identified in a screen for mutants with increased levels of rDNA transcription; contains two putative transmembrane spans, but no significant homology to other known proteins
SSK22	YCR073C	1.49232	3.17e-07	1.32e-05	46.213	50.745	14.076	16.932	No	MAP kinase kinase kinase of the HOG1 mitogen-activated signaling pathway; functionally redundant with, and homologous to, Ssk2p; interacts with and is activated by Ssk1p; phosphorylates Pbs2p
UGA4	YDL210W	1.48864	7.81e-05	0.00154868	15.687	16.65	5.199	4.432	No	Permease that serves as a gamma-aminobutyrate (GABA) transport protein involved in the utilization of GABA as a nitrogen source; catalyzes the transport of putrescine and delta-aminolevulinic acid (ALA); localized to the vacuolar membrane
LDB16	YCL005W	1.48764	3.94e-06	0.000119066	118.349	110.701	33.009	37.962	No	Protein of unknown function; null mutants have decreased net negative cell surface charge; GFP-fusion protein expression is induced in response to the DNA-damaging agent MMS; native protein is detected in purified mitochondria
USV1	YPL230W	1.47994	0.000249272	0.00398875	21.055	18.022	5.022	6.289	Yes	Putative transcription factor containing a C2H2 zinc finger; mutation affects transcriptional regulation of genes involved in growth on non-fermentable carbon sources, response to salt stress and cell wall biosynthesis
RTC2	YBR147W	1.47232	0.00451377	0.0354268	7.898	10.606	2.075	2.005	No	Protein of unknown function; identified in a screen for mutants with decreased levels of rDNA transcription; detected in highly purified mitochondria; null mutant suppresses cdc13-1; similar to a G-protein coupled receptor from S. pombe
PAU23	YLR037C	1.47118	0.00551294	0.0412085	61.908	44.796	12.272	8.215	No	Cell wall mannoprotein with similarity to Tir1p, Tir2p, Tir3p, and Tir4p; member of the seripauperin multigene family encoded mainly in subtelomeric regions; expressed under anaerobic conditions, completely repressed during aerobic growth
YOR387C	YOR387C	1.47069	0.00492707	0.0380367	17.859	13.942	3.619	3.194	No	Putative protein of unknown function; regulated by the metal-responsive Aft1p transcription factor; highly inducible in zinc-depleted conditions; localizes to the soluble fraction
LSB6	YJL100W	1.46643	0.000755271	0.00940096	7.731	8.153	2.004	2.457	No	Type II phosphatidylinositol 4-kinase that binds Las17p, which is a homolog of human Wiskott-Aldrich Syndrome protein involved in actin patch assembly and actin polymerization
GDH2	YDL215C	1.46367	3.53e-07	1.46e-05	53.103	55.343	17.459	18.072	No	NAD(+)-dependent glutamate dehydrogenase, degrades glutamate to ammonia and alpha-ketoglutarate; expression sensitive to nitrogen catabolite repression and intracellular ammonia levels
PKP2	YGL059W	1.45958	2.85e-05	0.000659119	28.378	30.869	10.28	8.255	No	Mitochondrial protein kinase that negatively regulates activity of the pyruvate dehydrogenase complex by phosphorylating the ser-133 residue of the Pda1p subunit; acts in concert with kinase Pkp1p and phosphatases Ptc5p and Ptc6p
YNR062C	YNR062C	1.45645	0.000401746	0.00583616	31.416	28.832	5.435	12.166	No	Putative membrane protein of unknown function
PRX1	YBL064C	1.45487	2.35e-05	0.000565868	475.308	264.352	135.771	95.224	No	Mitochondrial peroxiredoxin (1-Cys Prx) with thioredoxin peroxidase activity, has a role in reduction of hydroperoxides; reactivation requires Trr2p and glutathione; induced during respiratory growth and oxidative stress; phosphorylated
PUG1	YER185W	1.45441	3.24e-05	0.000738297	74.483	73.935	28.423	17.698	No	Plasma membrane protein with roles in the uptake of protoprophyrin IX and the efflux of heme; expression is induced under both low-heme and low-oxygen conditions; member of the fungal lipid-translocating exporter (LTE) family of proteins
YKL162C	YKL162C	1.45095	0.000154708	0.00272709	23.801	22.117	6.401	7.537	No	Putative protein of unknown function; green fluorescent protein (GFP)-fusion protein localizes to the mitochondrion
SPO21	YOL091W	1.44657	0.000333073	0.0050461	13.648	10.256	3.148	4.009	No	Component of the meiotic outer plaque of the spindle pole body, involved in modifying the meiotic outer plaque that is required prior to prospore membrane formation
HED1	YDR014W-A	1.44575	0.00239252	0.0222908	54.235	56.949	20.536	6.83	No	Meiosis-specific protein that down-regulates Rad51p-mediated mitotic recombination when the meiotic recombination machinery is impaired; early meiotic gene, transcribed specifically during meiotic prophase
YFL054C	YFL054C	1.44409	2.24e-05	0.000544235	32.539	35.577	8.323	13.404	No	Putative channel-like protein; similar to Fps1p; mediates passive diffusion of glycerol in the presence of ethanol
YPR127W	YPR127W	1.44008	0.00020503	0.00350038	28.628	29.343	6.967	10.682	No	Protein of unknown function, differentially expressed during alcoholic fermentation; expression activated by transcription factor YRM1/YOR172W; green fluorescent protein (GFP)-fusion protein localizes to both the cytoplasm and the nucleus
PGM2	YMR105C	1.43736	1.75e-05	0.000447516	32.306	28.526	9.867	9.758	No	Phosphoglucomutase, catalyzes the conversion from glucose-1-phosphate to glucose-6-phosphate, which is a key step in hexose metabolism; functions as the acceptor for a Glc-phosphotransferase
YDR387C	YDR387C	1.4347	5.82e-05	0.0012236	29.211	36.986	7.71	13.227	No	Putative transporter, member of the sugar porter family; YDR387C is not an essential gene
HOF1	YMR032W	1.43341	6.39e-05	0.00130325	17.318	23.161	5.458	7.351	No	Bud neck-localized, SH3 domain-containing protein required for cytokinesis; regulates actomyosin ring dynamics and septin localization; interacts with the formins, Bni1p and Bnr1p, and with Cyk3p, Vrp1p, and Bni5p
GID7	YCL039W	1.43064	9.28e-07	3.4e-05	72.743	85.957	27.55	25.501	No	Protein of unknown function, involved in proteasome-dependent catabolite inactivation of fructose-1,6-bisphosphatase; contains six WD40 repeats; computational analysis suggests that Gid7p and Moh1p have similar functions
MXR2	YCL033C	1.42959	1.04e-05	0.000278029	763.702	548.251	232.805	179.736	No	Methionine-R-sulfoxide reductase, involved in the response to oxidative stress; protects iron-sulfur clusters from oxidative inactivation along with MXR1; involved in the regulation of lifespan
LSO1	YJR005C-A	1.42622	0.00336373	0.0290414	493.401	356.907	129.653	46.236	No	Putative protein of unknown function, originally identified as a syntenic homolog of an <i>Ashbya gossypii</i> gene
CYB2	YML054C	1.42206	0.000136574	0.00246575	34.445	25.628	6.401	12.569	No	Cytochrome b2 (L-lactate cytochrome-c oxidoreductase), component of the mitochondrial intermembrane space, required for lactate utilization; expression is repressed by glucose and anaerobic conditions
YJL045W	YJL045W	1.42118	0.00280198	0.0252535	4.386	6	1.403	1.395	No	Minor succinate dehydrogenase isozyme; homologous to Sdh1p, the major isozyme reponsible for the oxidation of succinate and transfer of electrons to ubiquinone; induced during the diauxic shift in a Cat8p-dependent manner
HIS4	YCL030C	1.41338	2.94e-06	9.03e-05	70.097	92.606	30.627	24.115	No	Multifunctional enzyme containing phosphoribosyl-ATP pyrophosphatase, phosphoribosyl-AMP cyclohydrolase, and histidinol dehydrogenase activities; catalyzes the second, third, ninth and tenth steps in histidine biosynthesis
PBI1	YPL272C	1.41134	0.00394097	0.0323698	6.25	6.285	1.014	2.26	No	Putative protein of unknown function; gene expression induced in response to ketoconazole; YPL272C is not an essential gene
YIL055C	YIL055C	1.411	5.36e-06	0.000157672	53.544	46.27	17.53	15.959	No	Putative protein of unknown function
HBN1	YCL026C-B	1.40964	8.05e-06	0.000220736	810.889	642.836	275.468	195.734	No	Putative protein of unknown function; similar to bacterial nitroreductases; green fluorescent protein (GFP)-fusion protein localizes to the cytoplasm and nucleus; protein becomes insoluble upon intracellular iron depletion
MUP3	YHL036W	1.40641	0.0004627	0.00650428	15.005	11.686	3.69	4.57	No	Low affinity methionine permease, similar to Mup1p
PEX21	YGR239C	1.39726	0.000529652	0.00720974	60.735	35.314	18.909	10.721	No	Peroxin required for targeting of peroxisomal matrix proteins containing PTS2; interacts with Pex7p; partially redundant with Pex18p
ECM10	YEL030W	1.39565	1.82e-05	0.000461705	30.317	28.993	9.926	9.974	No	Heat shock protein of the Hsp70 family, localized in mitochondrial nucleoids, plays a role in protein translocation, interacts with Mge1p in an ATP-dependent manner; overexpression induces extensive mitochondrial DNA aggregations
YMR144W	YMR144W	1.39224	7.65e-05	0.00152506	54.576	46.19	13.663	19.379	No	Putative protein of unknown function; localized to the nucleus; YMR144W is not an essential gene
PEX11	YOL147C	1.38978	0.000163972	0.00286875	128.052	78.511	38.82	27.26	No	Peroxisomal membrane protein required for medium-chain fatty acid oxidation and peroxisome proliferation, possibly by inducing membrane curvature; localization regulated by phosphorylation; transcription regulated by Adr1p and Pip2p-Oaf1p
SAF1	YBR280C	1.38786	0.000152945	0.00270937	16.153	17.847	4.68	6.397	No	F-Box protein involved in proteasome-dependent degradation of Aah1p during entry of cells into quiescence; interacts with Skp1
YKR005C	YKR005C	1.38263	0.000818278	0.00992294	11.218	12.183	4.114	3.154	No	Putative protein of unknown function
GSP2	YOR185C	1.38089	1.8e-05	0.000458721	353.498	259.388	115.589	88.698	No	GTP binding protein (mammalian Ranp homolog) involved in the maintenance of nuclear organization, RNA processing and transport; interacts with Kap121p, Kap123p and Pdr6p (karyophilin betas); Gsp1p homolog that is not required for viability
YNL019C	YNL019C	1.37952	0.00021228	0.00358088	38.848	44.431	14.052	12.814	No	Putative protein of unknown function
XBP1	YIL101C	1.37748	0.00029818	0.00460387	12.15	13.124	4.008	4.186	Yes	Transcriptional repressor that binds to promoter sequences of the cyclin genes, CYS3, and SMF2; expression is induced by stress or starvation during mitosis, and late in meiosis; member of the Swi4p/Mbp1p family; potential Cdc28p substrate
OM14	YBR230C	1.37622	0.00189993	0.0185752	307.918	154.869	90.29	35.682	No	Integral mitochondrial outer membrane protein; abundance is decreased in cells grown in glucose relative to other carbon sources; appears to contain 3 alpha-helical transmembrane segments; ORF encodes a 97-basepair intron
YPT53	YNL093W	1.37559	0.000686894	0.00876529	50.149	40.008	15.007	12.962	No	Rab family GTPase, similar to Ypt51p and Ypt52p and to mammalian rab5; required for vacuolar protein sorting and endocytosis
MAL33	YBR297W	1.37544	0.00116105	0.0129666	11.251	12.226	3.584	3.646	Yes	MAL-activator protein, part of complex locus MAL3; nonfunctional in genomic reference strain S288C
AZR1	YGR224W	1.37398	0.00100153	0.0115502	10.061	15.861	2.7	5.336	No	Plasma membrane transporter of the major facilitator superfamily, involved in resistance to azole drugs such as ketoconazole and fluconazole
SPO1	YNL012W	1.37374	2.03e-05	0.000504912	31.108	35	10.869	11.714	No	Meiosis-specific prospore protein; required for meiotic spindle pole body duplication and separation; required to produce bending force necessary for proper prospore membrane assembly during sporulation; has similarity to phospholipase B
FRE1	YLR214W	1.37016	5.74e-06	0.000167591	148.308	188.03	48.263	68.435	No	Ferric reductase and cupric reductase, reduces siderophore-bound iron and oxidized copper prior to uptake by transporters; expression induced by low copper and iron levels
REC102	YLR329W	1.36672	0.00337501	0.0290414	20.364	15.672	5.824	4.481	No	Protein involved in early stages of meiotic recombination; required for chromosome synapsis; forms a complex with Rec104p and Spo11p necessary during the initiation of recombination
BUD5	YCR038C	1.36626	0.000366388	0.00543428	20.264	31.146	5.423	11.301	No	GTP/GDP exchange factor for Rsr1p (Bud1p) required for both axial and bipolar budding patterns; mutants exhibit random budding in all cell types
UGA1	YGR019W	1.35612	1.68e-06	5.72e-05	180.947	183.877	66.571	62.608	No	Gamma-aminobutyrate (GABA) transaminase (4-aminobutyrate aminotransferase) involved in the 4-aminobutyrate and glutamate degradation pathways; required for normal oxidative stress tolerance and nitrogen utilization
GTO3	YMR251W	1.35436	0.00398589	0.0326438	8.297	14.912	3.513	3.154	No	Omega class glutathione transferase; putative cytosolic localization
YPK2	YMR104C	1.35397	0.000343621	0.00517813	17.734	30.292	5.753	10.102	No	Protein kinase with similarity to serine/threonine protein kinase Ypk1p; functionally redundant with YPK1 at the genetic level; participates in a signaling pathway required for optimal cell wall integrity; homolog of mammalian kinase SGK
FMP45	YDL222C	1.35364	0.0042855	0.034157	14.356	14.496	5.635	2.594	No	Integral membrane protein localized to mitochondria (untagged protein); required for sporulation and maintaining sphingolipid content; has sequence similarity to SUR7 and YNL194C
NQM1	YGR043C	1.35302	3.3e-05	0.000749659	128.485	94.504	42.911	33.874	No	Transaldolase of unknown function; transcription is repressed by Mot1p and induced by alpha-factor and during diauxic shift
MDH2	YOL126C	1.34954	0.000595352	0.00782404	22.453	21.781	6.201	8.215	No	Cytoplasmic malate dehydrogenase, one of three isozymes that catalyze interconversion of malate and oxaloacetate; involved in the glyoxylate cycle and gluconeogenesis during growth on two-carbon compounds; interacts with Pck1p and Fbp1
PKP1	YIL042C	1.34086	0.00021499	0.00361407	28.836	37.409	12.437	9.935	No	Mitochondrial protein kinase involved in negative regulation of pyruvate dehydrogenase complex activity by phosphorylating the ser-133 residue of the Pda1p subunit; acts in concert with kinase Pkp2p and phosphatases Ptc5p and Ptc6p
YPL264C	YPL264C	1.33446	0.00131063	0.0140288	19.973	17.285	5.529	6.447	No	Putative membrane protein of unknown function; physically interacts with Hsp82p; YPL264C is not an essential gene
YJL163C	YJL163C	1.33225	0.000215998	0.00361407	19.166	21.869	7.71	6.338	No	Putative protein of unknown function
PUT1	YLR142W	1.33087	0.000635148	0.00830838	32.315	19.35	10.527	6.731	No	Proline oxidase, nuclear-encoded mitochondrial protein involved in utilization of proline as sole nitrogen source; PUT1 transcription is induced by Put3p in the presence of proline and the absence of a preferred nitrogen source
APJ1	YNL077W	1.32445	8.22e-05	0.00160703	37.591	30.847	11.152	12.893	No	Putative chaperone of the HSP40 (DNAJ) family; overexpression interferes with propagation of the [Psi+] prion; the authentic, non-tagged protein is detected in highly purified mitochondria in high-throughput studies
YMR262W	YMR262W	1.32171	0.000287155	0.00448264	53.528	39.869	13.958	18.042	No	Protein of unknown function; interacts weakly with Knr4p; YMR262W is not an essential gene
XYL2	YLR070C	1.32164	0.000835634	0.0100258	29.677	23.526	10.728	6.948	No	Xylitol dehydrogenase, converts xylitol to D-xylulose; expression induced by xylose, even though this pentose sugar is not well utilized by S. cerevisiae; null mutant has cell wall defect
SRL3	YKR091W	1.31895	0.000996397	0.0115382	98.991	73.541	40.153	16.067	No	Cytoplasmic protein that, when overexpressed, suppresses the lethality of a rad53 null mutation; potential Cdc28p substrate
STP22	YCL008C	1.31729	0.000107862	0.00203856	47.028	65.541	17.011	22.396	No	Component of the ESCRT-I complex, which is involved in ubiquitin-dependent sorting of proteins into the endosome; homologous to the mouse and human Tsg101 tumor susceptibility gene; mutants exhibit a Class E Vps phenotype
FRM2	YCL026C-A	1.31702	0.0013657	0.0144197	48.684	49.978	14.182	17.61	No	Protein of unknown function, involved in the integration of lipid signaling pathways with cellular homeostasis; expression induced in cells treated with the mycotoxin patulin; has similarity to bacterial nitroreductases
DBP1	YPL119C	1.31395	0.00140923	0.0147747	10.977	18.715	3.301	6.447	No	Putative ATP-dependent RNA helicase of the DEAD-box protein family; mutants show reduced stability of the 40S ribosomal subunit scanning through 5' untranslated regions of mRNAs
PTR3	YFR029W	1.30871	9.61e-05	0.00182926	22.894	28.686	8.335	9.994	No	Component of the SPS plasma membrane amino acid sensor system (Ssy1p-Ptr3p-Ssy5p), which senses external amino acid concentration and transmits intracellular signals that result in regulation of expression of amino acid permease genes
GOR1	YNL274C	1.30836	0.000827764	0.00997376	101.829	63.497	39.551	16.195	No	Glyoxylate reductase; null mutation results in increased biomass after diauxic shift; the authentic, non-tagged protein is detected in highly purified mitochondria in high-throughput studies
TAF2	YCR042C	1.30593	7.89e-06	0.000217622	48.418	56.117	17.176	21.226	No	TFIID subunit (150 kDa), involved in RNA polymerase II transcription initiation
SKM1	YOL113W	1.30257	4.31e-05	0.000955023	34.129	38.533	14.359	11.93	No	Member of the PAK family of serine/threonine protein kinases with similarity to Ste20p and Cla4p; involved in down-regulation of sterol uptake; proposed to be a downstream effector of Cdc42p during polarized growth
YKL050C	YKL050C	1.30256	0.000800385	0.00984974	7.906	9.511	2.358	3.587	No	Protein of unknown function; the YKL050W protein is a target of the SCFCdc4 ubiquitin ligase complex and YKL050W transcription is regulated by Azf1p
YLR460C	YLR460C	1.29974	0.00309794	0.0272262	17.485	13.117	6.224	3.587	No	Member of the quinone oxidoreductase family, up-regulated in response to the fungicide mancozeb; possibly up-regulated by iodine
AIM17	YHL021C	1.29649	0.000346482	0.00519355	45.355	30.767	16.186	10.603	No	Putative protein of unknown function; the authentic, non-tagged protein is detected in highly purified mitochondria in high-throughput studies; null mutant displays reduced frequency of mitochondrial genome loss
GTT1	YIR038C	1.29597	0.000207217	0.00352706	127.145	92.643	43.748	33.107	No	ER associated glutathione S-transferase capable of homodimerization; expression induced during the diauxic shift and throughout stationary phase; functional overlap with Gtt2p, Grx1p, and Grx2p
GAL3	YDR009W	1.29138	0.000393842	0.00578078	19.108	20.088	6.814	6.977	Yes	Transcriptional regulator involved in activation of the GAL genes in response to galactose; forms a complex with Gal80p to relieve Gal80p inhibition of Gal4p; binds galactose and ATP but does not have galactokinase activity
SAP4	YGL229C	1.29098	0.00174714	0.0174745	6.017	7.964	2.546	2.152	No	Protein required for function of the Sit4p protein phosphatase, member of a family of similar proteins that form complexes with Sit4p, including Sap155p, Sap185p, and Sap190p
TKL2	YBR117C	1.28956	4.91e-05	0.00106743	37.657	44.664	13.086	16.971	No	Transketolase, similar to Tkl1p; catalyzes conversion of xylulose-5-phosphate and ribose-5-phosphate to sedoheptulose-7-phosphate and glyceraldehyde-3-phosphate in the pentose phosphate pathway; needed for synthesis of aromatic amino acids
RGT2	YDL138W	1.28856	0.000408049	0.00588236	20.198	30.175	6.319	11.429	No	Plasma membrane high glucose sensor that regulates glucose transport; contains 12 predicted transmembrane segments and a long C-terminal tail required for induction of hexose transporters; highly similar to Snf3p
QCR2	YPR191W	1.28719	2.49e-05	0.000590691	166.267	128.818	56.81	51.651	No	Subunit 2 of the ubiquinol cytochrome-c reductase complex, which is a component of the mitochondrial inner membrane electron transport chain; phosphorylated; transcription is regulated by Hap1p, Hap2p/Hap3p, and heme
SRB8	YCR081W	1.28662	0.00131078	0.0140288	11.876	28.431	4.338	9.385	No	Subunit of the RNA polymerase II mediator complex; associates with core polymerase subunits to form the RNA polymerase II holoenzyme; essential for transcriptional regulation; involved in glucose repression
YGR266W	YGR266W	1.28429	2.42e-05	0.000577406	42.734	49.701	17.212	16.991	No	Protein of unknown function, predicted to contain a single transmembrane domain; mutant has increased aneuploidy tolerance; localized to both the mitochondrial outer membrane and the plasma membrane
PLM2	YDR501W	1.28305	0.000115328	0.00214381	31.691	35.986	11.341	13.217	No	Forkhead Associated domain containing protein and putative transcription factor found associated with chromatin; target of SBF transcription factor; induced in response to DNA damaging agents and deletion of telomerase; similar to TOS4
NGR1	YBR212W	1.28254	0.000238595	0.00387442	42.276	67.672	14.418	24.99	No	RNA binding protein that negatively regulates growth rate; interacts with the 3' UTR of the mitochondrial porin (POR1) mRNA and enhances its degradation; overexpression impairs mitochondrial function; expressed in stationary phase
PRM10	YJL108C	1.28192	0.000110912	0.00208922	64.538	58.139	25.605	18.878	No	Pheromone-regulated protein, proposed to be involved in mating; predicted to have 5 transmembrane segments; induced by treatment with 8-methoxypsoralen and UVA irradiation
SAM3	YPL274W	1.28073	0.00132955	0.014176	12.491	10.781	3.607	4.393	No	High-affinity S-adenosylmethionine permease, required for utilization of S-adenosylmethionine as a sulfur source; has similarity to S-methylmethionine permease Mmp1p
ZPS1	YOL154W	1.27717	0.00254548	0.0233515	61.6	49.891	27.067	9.513	No	Putative GPI-anchored protein; transcription is induced under low-zinc conditions, as mediated by the Zap1p transcription factor, and at alkaline pH
POL4	YCR014C	1.27675	4.12e-05	0.000916187	51.697	51.672	17.023	21.256	No	DNA polymerase IV, undergoes pair-wise interactions with Dnl4p-Lif1p and Rad27p to mediate repair of DNA double-strand breaks by non-homologous end joining (NHEJ); homologous to mammalian DNA polymerase beta
VPS73	YGL104C	1.27472	5.68e-05	0.00120466	46.487	50.533	17.66	18.141	No	Mitochondrial protein; mutation affects vacuolar protein sorting; putative transporter; member of the sugar porter family
MPC54	YOR177C	1.26891	0.000721916	0.00908585	22.27	20.679	8.842	6.407	No	Component of the meiotic outer plaque, a membrane-organizing center which is assembled on the cytoplasmic face of the spindle pole body during meiosis II and triggers the formation of the prospore membrane; potential Cdc28p substrate
PEX15	YOL044W	1.26244	0.000483983	0.0067034	33.771	30.19	12.708	10.318	No	Phosphorylated tail-anchored type II integral peroxisomal membrane protein required for peroxisome biogenesis, cells lacking Pex15p mislocalize peroxisomal matrix proteins to cytosol, overexpression results in impaired peroxisome assembly
LSC1	YOR142W	1.26218	2.5e-05	0.000590691	161.524	142.789	58.908	55.139	No	Alpha subunit of succinyl-CoA ligase, which is a mitochondrial enzyme of the TCA cycle that catalyzes the nucleotide-dependent conversion of succinyl-CoA to succinate; phosphorylated
AFR1	YDR085C	1.26139	0.000505638	0.00698621	15.679	16.635	5.647	6.034	No	Protein required for pheromone-induced projection (shmoo) formation; regulates septin architecture during mating; has an RVXF motif that mediates targeting of Glc7p to mating projections; interacts with Cdc12p
TPC1	YGR096W	1.26129	0.00243345	0.0225064	19.232	24.197	6.472	8.284	No	Mitochondrial membrane transporter that mediates uptake of the essential cofactor thiamine pyrophosphate (ThPP) into mitochondria; expression appears to be regulated by carbon source; member of the mitochondrial carrier family
BIO3	YNR058W	1.25827	0.000979045	0.0113605	18.558	21.08	8.476	5.621	No	7,8-diamino-pelargonic acid aminotransferase (DAPA), catalyzes the second step in the biotin biosynthesis pathway; BIO3 is in a cluster of 3 genes (BIO3, BIO4, and BIO5) that mediate biotin synthesis
PHR1	YOR386W	1.25778	0.00182965	0.0180758	11.077	13.555	3.431	5.13	No	DNA photolyase involved in photoreactivation, repairs pyrimidine dimers in the presence of visible light; induced by DNA damage; regulated by transcriptional repressor Rph1p
ATG15	YCR068W	1.25771	0.00688112	0.0481849	13.557	54.635	5.305	16.323	No	Lipase required for intravacuolar lysis of autophagic bodies and Cvt bodies; targeted to intravacuolar vesicles during autophagy via the multivesicular body (MVB) pathway
UBP11	YKR098C	1.25523	0.000148617	0.00264099	39.904	51.548	13.121	20.833	No	Ubiquitin-specific protease that cleaves ubiquitin from ubiquitinated proteins
FRE2	YKL220C	1.25445	0.000560603	0.00750703	15.745	21.059	5.27	8.078	No	Ferric reductase and cupric reductase, reduces siderophore-bound iron and oxidized copper prior to uptake by transporters; expression induced by low iron levels but not by low copper levels
MSS11	YMR164C	1.25224	0.000738435	0.00923207	13.482	21.132	4.975	7.498	Yes	Transcription factor involved in regulation of invasive growth and starch degradation; controls the activation of MUC1 and STA2 in response to nutritional signals
FEN2	YCR028C	1.24948	0.000262577	0.00415636	68.15	99.891	22.375	39.672	No	Plasma membrane H+-pantothenate symporter; confers sensitivity to the antifungal agent fenpropimorph
IZH1	YDR492W	1.23929	0.000117534	0.00217765	89.055	127.928	42.263	39.003	No	Membrane protein involved in zinc ion homeostasis, member of the four-protein IZH family; transcription is regulated directly by Zap1p, expression induced by zinc deficiency and fatty acids; deletion increases sensitivity to elevated zinc
OSW2	YLR054C	1.23859	0.00145896	0.0151834	14.813	14.708	7.227	3.43	No	Protein of unknown function proposed to be involved in the assembly of the spore wall
RSC6	YCR052W	1.23701	0.000146657	0.00261438	53.095	81.431	23.448	27.221	No	Component of the RSC chromatin remodeling complex; essential for mitotic growth; homolog of SWI/SNF subunit Swp73p
CHS2	YBR038W	1.23661	0.000134046	0.00244354	20.888	29.117	8.948	10.004	No	Chitin synthase II; catalyzes transfer of N-acetylglucosamine (GlcNAc) to chitin upon activation of zymogenic form; required for chitin synthesis in the primary septum during cytokinesis; localization regulated by Cdk1p during mitosis
YSP3	YOR003W	1.22405	0.000145018	0.00260157	57.955	49.562	18.166	22.985	No	Putative precursor to the subtilisin-like protease III
MUM3	YOR298W	1.22122	0.000443253	0.00632531	26.731	27.708	9.761	10.741	No	Protein of unknown function involved in the organization of the outer spore wall layers; has similarity to the tafazzins superfamily of acyltransferases
HBT1	YDL223C	1.2189	0.00252198	0.0232491	13.099	30.044	4.798	10.662	No	Substrate of the Hub1p ubiquitin-like protein that localizes to the shmoo tip (mating projection); mutants are defective for mating projection formation, thereby implicating Hbt1p in polarized cell morphogenesis
DUN1	YDL101C	1.21875	0.00035207	0.00526335	28.636	28.781	11.801	9.984	No	Cell-cycle checkpoint serine-threonine kinase required for DNA damage-induced transcription of certain target genes, phosphorylation of Rad55p and Sml1p, and transient G2/M arrest after DNA damage; also regulates postreplicative DNA repair
ETR1	YBR026C	1.21784	0.000687139	0.00876529	35.827	32.329	14.323	11.134	No	2-enoyl thioester reductase, member of the medium chain dehydrogenase/reductase family; localized to in mitochondria, where it has a probable role in fatty acid synthesis
PFK26	YIL107C	1.21722	3.44e-05	0.000773858	56.732	59.095	21.031	24.351	No	6-phosphofructo-2-kinase, inhibited by phosphoenolpyruvate and sn-glycerol 3-phosphate; has negligible fructose-2,6-bisphosphatase activity; transcriptional regulation involves protein kinase A
ATG32	YIL146C	1.21566	0.000510806	0.00702327	23.027	30.402	9.148	11.006	No	Mitochondrial-anchored transmembrane receptor that interacts with the autophagy adaptor protein, Atg11p, and is essential for mitophagy, the selective vacuolar degradation of mitochondria in response to starvation
FMP40	YPL222W	1.21372	8.46e-05	0.0016438	41.203	47.241	18.768	15.674	No	Putative protein of unknown function; proposed to be involved in responding to environmental stresses; the authentic, non-tagged protein is detected in highly purified mitochondria in high-throughput studies
ZIP2	YGL249W	1.21288	0.00054016	0.00728633	16.32	20.321	6.213	7.675	No	Meiosis-specific protein involved in normal synaptonemal complex formation and pairing between homologous chromosomes during meiosis
RIM4	YHL024W	1.20229	0.000675512	0.00869549	14.622	17.591	5.776	6.505	No	Putative RNA-binding protein required for the expression of early and middle sporulation genes
HEK2	YBL032W	1.19992	7.98e-05	0.0015722	214.677	168.067	83.618	66.725	No	RNA binding protein involved in the asymmetric localization of ASH1 mRNA; represses translation of ASH1 mRNA, an effect reversed by Yck1p-dependent phosphoryation; regulates telomere position effect and length; similarity to hnRNP-K
YTP1	YNL237W	1.19808	0.000233911	0.00381689	46.196	44.059	19.086	16.028	No	Probable type-III integral membrane protein of unknown function, has regions of similarity to mitochondrial electron transport proteins
LSB5	YCL034W	1.19687	0.000106118	0.00201232	148.341	127.409	60.995	47.061	No	Protein of unknown function; binds Las17p, which is a homolog of human Wiskott-Aldrich Syndrome protein involved in actin patch assembly and actin polymerization; may mediate disassembly of the Pan1 complex from the endocytic coat
MCH1	YDL054C	1.19205	0.000540253	0.00728633	54.027	37.964	20.819	14.79	No	Protein with similarity to mammalian monocarboxylate permeases, which are involved in transport of monocarboxylic acids across the plasma membrane; mutant is not deficient in monocarboxylate transport
MXR1	YER042W	1.19104	0.00121406	0.0133736	348.696	198.636	124.23	77.044	No	Methionine-S-sulfoxide reductase, involved in the response to oxidative stress; protects iron-sulfur clusters from oxidative inactivation along with MXR2; involved in the regulation of lifespan
ATG7	YHR171W	1.1892	0.000323799	0.00494538	27.854	25.336	10.787	10.053	No	Autophagy-related protein and dual specificity member of the E1 family of ubiquitin-activating enzymes; mediates the conjugation of Atg12p with Atg5p and Atg8p with phosphatidylethanolamine, required steps in autophagosome formation
ARG82	YDR173C	1.18905	0.000268444	0.00422556	73.151	59.292	25.405	26.346	No	Inositol polyphosphate multikinase (IPMK), sequentially phosphorylates Ins(1,4,5)P3 to form Ins(1,3,4,5,6)P5; also has diphosphoinositol polyphosphate synthase activity; regulates arginine-, phosphate-, and nitrogen-responsive genes
YCL011C-A	YCL012C	1.18824	0.00113071	0.0127538	377.074	263.68	127.731	100.678	No	Putative protein of unknown function; orthologs are present in S. bayanus, S. paradoxus and Ashbya gossypii; YCL012C is not an essential gene
TOP2	YNL088W	1.18532	5.61e-05	0.00120173	86.333	67.402	28.199	33.697	No	Topoisomerase II, relieves torsional strain in DNA by cleaving and re-sealing the phosphodiester backbone of both positively and negatively supercoiled DNA; cleaves complementary strands; localizes to axial cores in meiosis
BAT1	YHR208W	1.18462	6.26e-05	0.00128553	193.439	230.957	73.067	96.118	No	Mitochondrial branched-chain amino acid aminotransferase, homolog of murine ECA39; highly expressed during logarithmic phase and repressed during stationary phase
BAR1	YIL015W	1.18308	0.00411766	0.0333664	10.519	8.745	3.501	3.577	No	Aspartyl protease secreted into the periplasmic space of mating type a cells, helps cells find mating partners, cleaves and inactivates alpha factor allowing cells to recover from alpha-factor-induced cell cycle arrest
MSN4	YKL062W	1.18011	0.000827541	0.00997376	17.659	17.956	7.262	6.574	Yes	Transcriptional activator related to Msn2p; activated in stress conditions, which results in translocation from the cytoplasm to the nucleus; binds DNA at stress response elements of responsive genes, inducing gene expression
ICS2	YBR157C	1.17955	0.00500373	0.0385233	30.525	25.832	8.382	11.999	No	Protein of unknown function; null mutation does not confer any obvious defects in growth, spore germination, viability, or carbohydrate utilization
ATG33	YLR356W	1.17838	0.0027729	0.0250715	81.931	56.562	28.812	21.885	No	Mitochondrial mitophagy-specific protein; required primarily for mitophagy induced at the post-log phase; not required for other types of selective autophagy or macroautophagy; conserved within fungi, but not in higher eukaryotes
PDR11	YIL013C	1.17363	0.000656398	0.00854036	10.22	12.569	3.607	5.336	No	ATP-binding cassette (ABC) transporter, multidrug transporter involved in multiple drug resistance; mediates sterol uptake when sterol biosynthesis is compromisedregulated by Pdr1p; required for anaerobic growth
DAL4	YIR028W	1.17255	0.000482661	0.00670152	24.384	23.299	8.794	10.053	No	Allantoin permease; expression sensitive to nitrogen catabolite repression and induced by allophanate, an intermediate in allantoin degradation
RRP43	YCR035C	1.17133	2.81e-05	0.000652611	265.283	271.381	107.113	110.78	No	Exosome non-catalytic core component; involved in 3'-5' RNA processing and degradation in both the nucleus and the cytoplasm; has similarity to E. coli RNase PH and to human hRrp43p (OIP2, EXOSC8)
TRX3	YCR083W	1.17047	0.000728509	0.00914845	650.438	519.959	240.703	181.809	No	Mitochondrial thioredoxin, highly conserved oxidoreductase required to maintain the redox homeostasis of the cell, forms the mitochondrial thioredoxin system with Trr2p, redox state is maintained by both Trr2p and Glr1p
SPH1	YLR313C	1.1703	0.00264061	0.0240292	14.763	17.475	4.692	7.508	No	Protein involved in shmoo formation and bipolar bud site selection; homologous to Spa2p, localizes to sites of polarized growth in a cell cycle dependent- and Spa2p-dependent manner, interacts with MAPKKs Mkk1p, Mkk2p, and Ste7p
IMA1	YGR287C	1.16994	0.00179681	0.0178763	15.887	13.686	5.989	5.395	No	Major isomaltase (alpha-1,6-glucosidase) required for isomaltose utilization; has specificity for isomaltose, palatinose, and methyl-alpha-glucoside; member of the IMA isomaltase family
HHO1	YPL127C	1.16823	0.000197602	0.00340442	123.675	134.899	45.929	56.712	No	Histone H1, a linker histone required for nucleosome packaging at restricted sites; suppresses DNA repair involving homologous recombination; not required for telomeric silencing, basal transcriptional repression, or efficient sporulation
IRR1	YIL026C	1.16805	0.000577198	0.00764231	21.513	29.08	7.486	12.51	No	Subunit of the cohesin complex, which is required for sister chromatid cohesion during mitosis and meiosis and interacts with centromeres and chromosome arms, essential for viability
BUD3	YCL014W	1.16787	7.05e-05	0.0014275	26.156	29.971	10.81	12.048	No	Protein involved in bud-site selection and required for axial budding pattern; localizes with septins to bud neck in mitosis and may constitute an axial landmark for next round of budding
YCR062W	YCR061W	1.1678	0.000251304	0.00400033	31.374	37.475	13.687	13.876	No	Protein of unknown function; green fluorescent protein (GFP)-fusion protein localizes to the cytoplasm in a punctate pattern; induced by treatment with 8-methoxypsoralen and UVA irradiation
PET10	YKR046C	1.16749	0.000247966	0.00398875	457.948	308.228	173.896	130.178	No	Protein of unknown function that co-purifies with lipid particles; expression pattern suggests a role in respiratory growth; computational analysis of large-scale protein-protein interaction data suggests a role in ATP/ADP exchange
IML1	YJR138W	1.16349	0.000119358	0.00220423	17.385	18.694	7.439	7.242	No	Protein of unknown function, green fluorescent protein (GFP)-fusion protein localizes to the vacuolar membrane
GGA1	YDR358W	1.16039	0.000198425	0.00340821	45.089	43.964	18.273	17.738	No	Golgi-localized protein with homology to gamma-adaptin, interacts with and regulates Arf1p and Arf2p in a GTP-dependent manner in order to facilitate traffic through the late Golgi
YKE4	YIL023C	1.1602	0.00013525	0.00245755	106.331	102.876	40.153	44.359	No	Zinc transporter; localizes to the ER; null mutant is sensitive to calcofluor white, leads to zinc accumulation in cytosol; ortholog of the mouse KE4 and member of the ZIP (ZRT, IRT-like Protein) family
ERS1	YCR075C	1.15897	0.00332548	0.0287784	35.244	32.095	12.213	13.158	No	Protein with similarity to human cystinosin, which is a H(+)-driven transporter involved in L-cystine export from lysosomes and implicated in the disease cystinosis; contains seven transmembrane domains
GAL2	YLR081W	1.15816	0.00293758	0.0262247	12.109	12.759	4.385	5.14	No	Galactose permease, required for utilization of galactose; also able to transport glucose
CYC3	YAL039C	1.15216	0.000679657	0.00872896	98.351	74.796	36.946	31.623	No	Cytochrome c heme lyase (holocytochrome c synthase), attaches heme to apo-cytochrome c (Cyc1p or Cyc7p) in the mitochondrial intermembrane space; human ortholog may have a role in microphthalmia with linear skin defects (MLS)
MPS2	YGL075C	1.1515	0.00192092	0.018747	23.943	30.774	11.636	9.66	No	Essential membrane protein localized at the nuclear envelope and spindle pole body (SPB), required for insertion of the newly duplicated SPB into the nuclear envelope; potentially phosphorylated by Cdc28p
GPT2	YKR067W	1.1502	0.000449019	0.00639145	40.67	30.708	16.61	12.323	No	Glycerol-3-phosphate/dihydroxyacetone phosphate dual substrate-specific sn-1 acyltransferase located in lipid particles and the ER; involved in the stepwise acylation of glycerol-3-phosphate and dihydroxyacetone in lipid biosynthesis
LAM5	YFL042C	1.1484	0.000285264	0.00446546	44.898	37.599	18.65	15.016	No	Putative protein of unknown function; YFL042C is not an essential gene
CUR1	YPR158W	1.14534	0.00235942	0.0220382	40.737	46.679	15.75	18.023	No	Protein of unknown function involved in destabilization of [URE3] prions; similar in sequence to Btn2p
RNY1	YPL123C	1.13842	0.00242752	0.0224884	32.406	22.124	12.425	9.051	No	Vacuolar RNase of the T(2) family, relocalizes to the cytosol where it cleaves tRNAs upon oxidative or stationary phase stress; promotes apoptosis under stress conditions and this function is independent of its catalytic activity
PGS1	YCL004W	1.13256	0.000474566	0.00663805	37.067	40.694	14.488	17.354	No	Phosphatidylglycerolphosphate synthase, catalyzes the synthesis of phosphatidylglycerolphosphate from CDP-diacylglycerol and sn-glycerol 3-phosphate in the first committed and rate-limiting step of cardiolipin biosynthesis
CTF19	YPL018W	1.12981	0.00374081	0.0310873	23.485	20.526	9.278	7.901	No	Outer kinetochore protein, required for accurate mitotic chromosome segregation; component of the kinetochore sub-complex COMA (Ctf19p, Okp1p, Mcm21p, Ame1p) that functions as a platform for kinetochore assembly
AGP1	YCL025C	1.1295	0.000209239	0.00354015	46.104	46.84	18.65	19.988	No	Low-affinity amino acid permease with broad substrate range, involved in uptake of asparagine, glutamine, and other amino acids; expression is regulated by the SPS plasma membrane amino acid sensor system (Ssy1p-Ptr3p-Ssy5p)
BAP3	YDR046C	1.11751	0.000948482	0.011097	26.547	41.372	13.651	14.22	No	Amino acid permease involved in the uptake of cysteine, leucine, isoleucine and valine
CPR4	YCR069W	1.11612	0.000399354	0.0058314	225.928	184.016	100.287	69.398	No	Peptidyl-prolyl cis-trans isomerase (cyclophilin), catalyzes the cis-trans isomerization of peptide bonds N-terminal to proline residues; has a potential role in the secretory pathway
RIB5	YBR256C	1.11405	0.00206614	0.0196893	148.133	97.504	60.512	37.48	No	Riboflavin synthase; catalyzes the last step of the riboflavin biosynthesis pathway
STP2	YHR006W	1.11185	0.00140528	0.0147607	29.419	45.613	12.767	17.924	Yes	Transcription factor, activated by proteolytic processing in response to signals from the SPS sensor system for external amino acids; activates transcription of amino acid permease genes
ATO3	YDR384C	1.11143	0.000306099	0.00471326	180.082	162.738	61.172	81.878	No	Plasma membrane protein, regulation pattern suggests a possible role in export of ammonia from the cell; phosphorylated in mitochondria; member of the TC 9.B.33 YaaH family of putative transporters
EMP46	YLR080W	1.10891	0.0032688	0.0283313	25.724	19.825	10.551	7.783	No	Integral membrane component of endoplasmic reticulum-derived COPII-coated vesicles, which function in ER to Golgi transport
ATG2	YNL242W	1.10883	0.000245776	0.00396822	19.665	23	8.394	9.689	No	Peripheral membrane protein required for vesicle formation during autophagy, pexophagy, and the cytoplasm-to-vaucole targeting (Cvt) pathway; involved in Atg9p cycling between the phagophore assembly site and mitochondria
MIF2	YKL089W	1.10794	0.000830639	0.0099871	60.943	45.664	26.277	18.16	No	Kinetochore protein with homology to human CENP-C, required for structural integrity of the spindle during anaphase spindle elongation, interacts with histones H2A, H2B, and H4, phosphorylated by Ipl1p
ATG9	YDL149W	1.10779	0.000514025	0.00703331	18.75	20.161	7.769	8.569	No	Transmembrane protein involved in forming Cvt and autophagic vesicles; cycles between the phagophore assembly site (PAS) and other cytosolic punctate structures, not found in autophagosomes; may be involved in membrane delivery to the PAS
ADP1	YCR011C	1.10689	6.72e-05	0.00136687	98.584	106.541	44.526	43.514	No	Putative ATP-dependent permease of the ABC transporter family of proteins
DBF2	YGR092W	1.1059	0.000231278	0.00378827	59.911	69.095	26.159	28.449	No	Ser/Thr kinase involved in transcription and stress response; functions as part of a network of genes in exit from mitosis; localization is cell cycle regulated; activated by Cdc15p during the exit from mitosis
YLR049C	YLR049C	1.1035	0.000857512	0.0101589	54.526	46.117	18.084	23.88	No	Putative protein of unknown function
YNR065C	YNR065C	1.09971	0.00518176	0.0395704	5.984	11.183	2.806	4.019	No	Protein of unknown function; protein-protein interactions suggest a possible role in actin patch formation; YNR065C is not an essential gene
LRE1	YCL051W	1.09804	0.00119161	0.0132094	33.164	27.241	10.81	14.416	No	Protein involved in control of cell wall structure and stress response; inhibits Cbk1p protein kinase activity; overproduction confers resistance to cell-wall degrading enzymes
NCA2	YPR155C	1.09551	0.00206002	0.0196893	18.267	17.015	7.863	6.751	No	Protein involved in regulation of mitochondrial expression of subunits 6 (Atp6p) and 8 (Atp8p) of the Fo-F1 ATP synthase; functions with Nca3p
STB2	YMR053C	1.09548	0.00119295	0.0132094	15.204	15.599	6.46	6.456	No	Protein that interacts with Sin3p in a two-hybrid assay and is part of a large protein complex with Sin3p and Stb1p
YGR201C	YGR201C	1.08963	0.00516264	0.0395207	62.491	42.197	21.515	20.244	No	Putative protein of unknown function
ARG7	YMR062C	1.08884	0.000816423	0.00992173	63.007	55.416	28.989	21.089	No	Mitochondrial ornithine acetyltransferase, catalyzes the fifth step in arginine biosynthesis; also possesses acetylglutamate synthase activity, regenerates acetylglutamate while forming ornithine
ALK2	YBL009W	1.08594	0.000421275	0.00605757	42.95	47.664	17.471	21.354	No	Protein kinase; accumulation and phosphorylation are periodic during the cell cycle; phosphorylated in response to DNA damage; contains characteristic motifs for degradation via the APC pathway; similar to Alk1p and to mammalian haspins
YMD8	YML038C	1.08417	0.000223094	0.00369709	113.763	122.351	54.441	47.268	No	Putative nucleotide sugar transporter, has similarity to Vrg4p
ADR1	YDR216W	1.08408	0.000396611	0.00580634	21.072	24.19	10.704	8.825	Yes	Carbon source-responsive zinc-finger transcription factor, required for transcription of the glucose-repressed gene ADH2, of peroxisomal protein genes, and of genes required for ethanol, glycerol, and fatty acid utilization
FET5	YFL041W	1.083	0.000353709	0.0052739	57.872	55.183	22.198	26.513	No	Multicopper oxidase, integral membrane protein with similarity to Fet3p; may have a role in iron transport
LSP1	YPL004C	1.08263	0.000400673	0.00583557	112.69	114.424	53.156	43.828	No	Primary component of eisosomes, which are large immobile patch structures at the cell cortex associated with endocytosis, along with Pil1p and Sur7p; null mutants show activation of Pkc1p/Ypk1p stress resistance pathways
RBK1	YCR036W	1.08142	0.00113682	0.0127939	244.345	170.811	107.726	67.335	No	Putative ribokinase
TSA2	YDR453C	1.07825	0.00685063	0.0480906	55.034	50.738	22.67	19.084	No	Stress inducible cytoplasmic thioredoxin peroxidase; cooperates with Tsa1p in the removal of reactive oxygen, nitrogen and sulfur species using thioredoxin as hydrogen donor; deletion enhances the mutator phenotype of tsa1 mutants
BNA3	YJL060W	1.07511	0.00108972	0.0123655	85.21	67.723	39.304	25.943	No	Kynurenine aminotransferase, catalyzes formation of kynurenic acid from kynurenine; potential Cdc28p substrate
YMR181C	YMR181C	1.07034	0.00444918	0.0350172	119.505	107.176	40.259	50.786	No	Protein of unknown function; mRNA transcribed as part of a bicistronic transcript with a predicted transcriptional repressor RGM1/YMR182C; mRNA is destroyed by nonsense-mediated decay (NMD); YMR181C is not an essential gene
SYP1	YCR030C	1.06775	0.000853816	0.0101364	41.877	63.964	19.734	25.914	No	Protein of unknown function that is involved in endocytic site formation; may regulate assembly and disassembly of the septin ring; colocalizes and interacts with septin subunits; potential role in actin cytoskeletal organization
CTF3	YLR381W	1.0651	0.000809252	0.00985578	29.81	27.285	13.062	11.733	No	Outer kinetochore protein that forms a complex with Mcm16p and Mcm22p; may bind the kinetochore to spindle microtubules
YGL039W	YGL039W	1.06448	0.000217247	0.00361407	189.269	210.008	89.913	84.424	No	Oxidoreductase shown to reduce carbonyl compounds to chiral alcohols
ATG13	YPR185W	1.05966	0.00160882	0.0164105	26.98	39.497	11.86	16.716	No	Regulatory subunit of the Atg1p signaling complex; stimulates Atg1p kinase activity; required for vesicle formation during autophagy and the cytoplasm-to-vacuole targeting (Cvt) pathway; involved in Atg9p, Atg23p, and Atg27p cycling
PIR1	YKL164C	1.05875	0.000224333	0.00370675	416.038	521.288	221.381	189.042	No	O-glycosylated protein required for cell wall stability; attached to the cell wall via beta-1,3-glucan; mediates mitochondrial translocation of Apn1p; expression regulated by the cell integrity pathway and by Swi5p during the cell cycle
SPG5	YMR191W	1.05805	0.00154534	0.0158776	262.754	183.016	120.422	71.187	No	Protein required for survival at high temperature during stationary phase; not required for growth on nonfermentable carbon sources
ISU1	YPL135W	1.05101	0.00184885	0.0182018	280.754	225.578	117.994	92.275	No	Conserved protein of the mitochondrial matrix, performs a scaffolding function during assembly of iron-sulfur clusters, interacts physically and functionally with yeast frataxin (Yfh1p); isu1 isu2 double mutant is inviable
GLG2	YJL137C	1.04598	0.00197718	0.0191579	48.942	52.745	17.86	26.15	No	Self-glucosylating initiator of glycogen synthesis, also glucosylates n-dodecyl-beta-D-maltoside; similar to mammalian glycogenin
XRS2	YDR369C	1.04589	0.000847853	0.0100868	26.398	24.898	11.07	11.576	No	Protein required for DNA repair; component of the Mre11 complex, which is involved in double strand breaks, meiotic recombination, telomere maintenance, and checkpoint signaling
GUT1	YHL032C	1.03995	0.000796361	0.00982584	35.269	33.46	14.972	15.546	No	Glycerol kinase, converts glycerol to glycerol-3-phosphate; glucose repression of expression is mediated by Adr1p and Ino2p-Ino4p; derepression of expression on non-fermentable carbon sources is mediated by Opi1p and Rsf1p
CWH43	YCR017C	1.03906	0.000573431	0.00763915	93.932	126.417	41.85	56.289	No	Putative sensor/transporter protein involved in cell wall biogenesis; contains 14-16 transmembrane segments and several putative glycosylation and phosphorylation sites; null mutation is synthetically lethal with pkc1 deletion
HOS3	YPL116W	1.03778	0.00214508	0.0203046	32.681	48.956	14.182	21.442	No	Trichostatin A-insensitive homodimeric histone deacetylase (HDAC) with specificity in vitro for histones H3, H4, H2A, and H2B; similar to Hda1p, Rpd3p, Hos1p, and Hos2p; deletion results in increased histone acetylation at rDNA repeats
GCY1	YOR120W	1.03737	0.00318289	0.0277848	79.859	54.051	32.855	24.862	No	Putative NADP(+) coupled glycerol dehydrogenase, proposed to be involved in an alternative pathway for glycerol catabolism; also has mRNA binding activity; member of the aldo-keto reductase (AKR) family
YKL133C	YKL133C	1.03545	0.0050388	0.0386879	28.928	19.599	10.457	10.387	No	Putative protein of unknown function; has similarity to Mgr3p, but unlike MGR3, is not required for growth of cells lacking the mitochondrial genome (null mutation does not confer a petite-negative phenotype)
CHS6	YJL099W	1.03208	0.00182337	0.0180453	20.298	20.577	8.476	9.571	No	Member of the ChAPs family of proteins (Chs5p-Arf1p-binding proteins: Bch1p, Bch2p, Bud7p, Chs6p), that forms the exomer complex with Chs5p to mediate export of specific cargo proteins, including Chs3p, from the Golgi to the plasma membrane
SDS24	YBR214W	1.02702	0.00184776	0.0182018	41.211	65.431	24.851	22.229	No	One of two S. cerevisiae homologs (Sds23p and Sds24p) of the S. pombe Sds23 protein, which is implicated in APC/cyclosome regulation; involved in cell separation during budding; may play an indirect role in fluid-phase endocytosis
IRS4	YKR019C	1.02321	0.00353085	0.0300259	18.3	18.292	7.462	8.599	No	EH domain-containing protein involved in regulating phosphatidylinositol 4,5-bisphosphate levels and autophagy; Irs4p and Tax4p bind and activate the PtdIns phosphatase Inp51p; Irs4p and Tax4p are involved in localizing Atg17p to the PAS
MTC4	YBR255W	1.0215	0.00106342	0.0121401	37.483	38.832	15.243	19.035	No	Protein of unknown function, required for normal growth rate at 15 degrees C; green fluorescent protein (GFP)-fusion protein localizes to the cytoplasm in a punctate pattern; mtc4 is synthetically sick with cdc13-1
SPC29	YPL124W	1.02065	0.00664631	0.0470656	51.139	41.278	21.526	17.905	No	Inner plaque spindle pole body (SPB) component, links the central plaque component Spc42p to the inner plaque component Spc110p; required for SPB duplication
YNL115C	YNL115C	1.02028	0.000808725	0.00985578	42.401	47.905	20.053	20.686	No	Putative protein of unknown function; green fluorescent protein (GFP)-fusion protein localizes to mitochondria; YNL115C is not an essential gene
ESC8	YOL017W	1.02005	0.00619849	0.0447352	16.677	15.577	4.975	9.011	No	Protein involved in telomeric and mating-type locus silencing, interacts with Sir2p and also interacts with the Gal11p, which is a component of the RNA pol II mediator complex
AIM3	YBR108W	1.01771	0.00128793	0.013952	23.527	32.475	12.873	12.313	No	Protein interacting with Rvs167p; null mutant is viable and displays elevated frequency of mitochondrial genome loss
ECM38	YLR299W	1.01752	0.00129163	0.013956	32.906	42.029	15.95	17.698	No	Gamma-glutamyltranspeptidase, major glutathione-degrading enzyme; involved in detoxification of electrophilic xenobiotics; expression induced mainly by nitrogen starvation
DAL1	YIR027C	1.0162	0.000758794	0.00940338	81.69	79.913	33.386	39.691	No	Allantoinase, converts allantoin to allantoate in the first step of allantoin degradation; expression sensitive to nitrogen catabolite repression
YOR019W	YOR019W	1.01198	0.00142779	0.0149415	37.499	29.599	15.337	15.025	No	Protein of unknown function that may interact with ribosomes, based on co-purification experiments
PST2	YDR032C	1.01158	0.00349774	0.0298576	253.391	169.307	106.983	75.835	No	Protein with similarity to members of a family of flavodoxin-like proteins; induced by oxidative stress in a Yap1p dependent manner; the authentic, non-tagged protein is detected in highly purified mitochondria in high-throughput studies
RSF2	YJR127C	1.01103	0.00539402	0.0406422	12.25	17.453	4.409	8.628	Yes	Zinc-finger protein involved in transcriptional control of both nuclear and mitochondrial genes, many of which specify products required for glycerol-based growth, respiration, and other functions
PBP2	YBR233W	1.00943	0.00133647	0.0141962	79.734	77.876	40.836	30.228	No	RNA binding protein with similarity to mammalian heterogeneous nuclear RNP K protein, involved in the regulation of telomere position effect and telomere length
TIS11	YLR136C	1.00793	0.00300102	0.0266647	119.372	108.971	63.058	37.706	No	mRNA-binding protein expressed during iron starvation; binds to a sequence element in the 3'-untranslated regions of specific mRNAs to mediate their degradation; involved in iron homeostasis
ESC1	YMR219W	1.00677	0.001224	0.0134569	15.204	17.416	6.566	8.284	No	Protein localized to the nuclear periphery, involved in telomeric silencing; interacts with PAD4-domain of Sir4p
STR2	YJR130C	1.00596	0.00163639	0.0166318	48.476	36.511	18.143	20.411	No	Cystathionine gamma-synthase, converts cysteine into cystathionine
MET13	YGL125W	1.00452	0.00577337	0.0423706	14.788	18.445	8.111	6.564	No	Major isozyme of methylenetetrahydrofolate reductase, catalyzes the reduction of 5,10-methylenetetrahydrofolate to 5-methyltetrahydrofolate in the methionine biosynthesis pathway
TFS1	YLR178C	1.00446	0.00550354	0.0411927	160.192	94.701	63.329	47.366	No	Protein that interacts with and inhibits carboxypeptidase Y and Ira2p; phosphatidylethanolamine-binding protein (PEBP) family member; targets to vacuolar membranes during stationary phase; acetylated by NatB N-terminal acetyltransferase
ARE1	YCR048W	1.0042	0.00121083	0.0133641	78.627	120.044	41.614	48.634	No	Acyl-CoA:sterol acyltransferase, isozyme of Are2p; endoplasmic reticulum enzyme that contributes the major sterol esterification activity in the absence of oxygen
FUN19	YAL034C	1.0005	0.00164316	0.0166706	53.261	53.781	25.098	23.428	No	Non-essential protein of unknown function; expression induced in response to heat stress
RPS11A	YDR025W	-1	0.0001	0.0024	1292.6	1259.1	2343.6	2843.1	No	Protein component of the small (40S) ribosomal subunit; identical to Rps11Bp and has similarity to E. coli S17 and rat S11 ribosomal proteins
YJL171C	YJL171C	-1	0.0002	0.0032	251.8	226.3	504.9	490.8	No	GPI-anchored cell wall protein of unknown function; induced in response to cell wall damaging agents and by mutations in genes involved in cell wall biogenesis; sequence similarity to YBR162C/TOS1, a covalently bound cell wall protein
ADE2	YOR128C	-1	0.0003	0.0045	46.2	43.4	96.9	92.6	No	Phosphoribosylaminoimidazole carboxylase, catalyzes a step in the 'de novo' purine nucleotide biosynthetic pathway; red pigment accumulates in mutant cells deprived of adenine
PMT1	YDL095W	-1	0.0003	0.0046	81.1	109.6	204.1	195.9	No	Protein O-mannosyltransferase, transfers mannose from dolichyl phosphate-D-mannose to protein Ser/Thr residues; 1 of 7 related proteins involved in O-glycosylation which is essential for cell wall rigidity; involved in ER quality control
PMT2	YAL023C	-1	0.0005	0.0064	62.1	93.7	162.1	168.4	No	Protein O-mannosyltransferase, transfers mannose residues from dolichyl phosphate-D-mannose to protein Ser/Thr residues; involved in ER quality control; acts in a complex with Pmt1p, can instead interact with Pmt5; target for new antifungal
ERG11	YHR007C	-1	0.0005	0.0072	107.5	137	212.6	305.5	No	Lanosterol 14-alpha-demethylase, catalyzes the C-14 demethylation of lanosterol to form 4,4''-dimethyl cholesta-8,14,24-triene-3-beta-ol in the ergosterol biosynthesis pathway; member of the cytochrome P450 family
DPH2	YKL191W	-1	0.0007	0.0087	34.3	30.5	64.5	70.7	No	Protein required, along with Dph1p, Kti11p, Jjj3p, and Dph5p, for synthesis of diphthamide, which is a modified histidine residue of translation elongation factor 2 (Eft1p or Eft2p); may act in a complex with Dph1p and Kti11p
GPM1	YKL152C	-1	0.0007	0.009	6347.7	5512.4	15048	9668.1	No	Tetrameric phosphoglycerate mutase, mediates the conversion of 3-phosphoglycerate to 2-phosphoglycerate during glycolysis and the reverse reaction during gluconeogenesis
SEN2	YLR105C	-1	0.0008	0.0099	41	37.1	88	76.6	No	Subunit of the tRNA splicing endonuclease, which is composed of Sen2p, Sen15p, Sen34p, and Sen54p; Sen2p contains the active site for tRNA 5' splice site cleavage and has similarity to Sen34p and to Archaeal tRNA splicing endonuclease
LHS1	YKL073W	-1	0.0008	0.0099	40.3	44.2	103.6	71.2	No	Molecular chaperone of the endoplasmic reticulum lumen, involved in polypeptide translocation and folding; nucleotide exchange factor for the ER lumenal Hsp70 chaperone Kar2p; regulated by the unfolded protein response pathway
SPT15	YER148W	-1	0.001	0.0117	96.4	74.8	189.8	167.7	No	TATA-binding protein, general transcription factor that interacts with other factors to form the preinitiation complex at promoters, essential for viability
DPM1	YPR183W	-1	0.001	0.012	82.1	86.7	202.4	147.4	No	Dolichol phosphate mannose (Dol-P-Man) synthase of the ER membrane, catalyzes the formation of Dol-P-Man from Dol-P and GDP-Man; required for glycosyl phosphatidylinositol membrane anchoring, O mannosylation, and protein glycosylation
KTR1	YOR099W	-1	0.0011	0.0128	104.2	103.9	269.3	166.1	No	Alpha-1,2-mannosyltransferase involved in O- and N-linked protein glycosylation; type II membrane protein; member of the KRE2/MNT1 mannosyltransferase family
NCS2	YNL119W	-1	0.0011	0.0128	24	26.5	46.8	58.9	No	Protein required for thiolation of the uridine at the wobble position of Lys(UUU) and Glu(UUC) tRNAs; has a role in urmylation and in invasive and pseudohyphal growth; inhibits replication of Brome mosaic virus in S. cerevisiae
YRA1	YDR381W	-1	0.0012	0.0132	181.4	145.1	379.8	286.6	No	RNA binding protein required for export of poly(A)+ mRNA from the nucleus; proposed to couple mRNA export with 3' end processing via its interactions with Mex67p and Pcf11p; functionally redundant with Yra2p, another REF family member
RPP1B	YDL130W	-1	0.0017	0.0168	1508.3	1365.5	2948.5	2416.4	No	Ribosomal protein P1 beta, component of the ribosomal stalk, which is involved in interaction of translational elongation factors with ribosome; accumulation is regulated by phosphorylation and interaction with the P2 stalk component
TPM1	YNL079C	-1	0.0017	0.0168	849.8	614.3	1794.3	1186.5	No	Major isoform of tropomyosin; binds to and stabilizes actin cables and filaments, which direct polarized cell growth and the distribution of several organelles; acetylated by the NatB complex and acetylated form binds actin most efficiently
ERO1	YML130C	-1	0.0021	0.0201	184.7	205.1	582.8	265.7	No	Thiol oxidase required for oxidative protein folding in the endoplasmic reticulum
HEM15	YOR176W	-1	0.0027	0.0244	44	47.9	125.1	68.8	No	Ferrochelatase, a mitochondrial inner membrane protein, catalyzes the insertion of ferrous iron into protoporphyrin IX, the eighth and final step in the heme biosynthetic pathway
UMP1	YBR173C	-1	0.0032	0.0276	232.8	179.3	486.8	337.4	No	Short-lived chaperone required for correct maturation of the 20S proteasome; may inhibit premature dimerization of proteasome half-mers; degraded by proteasome upon completion of its assembly
TSC10	YBR265W	-1	0.0035	0.0297	21.8	17.8	41.3	43	No	3-ketosphinganine reductase, catalyzes the second step in phytosphingosine synthesis, essential for growth in the absence of exogenous dihydrosphingosine or phytosphingosine, member of short chain dehydrogenase/reductase protein family
GRE3	YHR104W	-1	0.0043	0.0345	135.5	112.7	359.1	163.6	No	Aldose reductase involved in methylglyoxal, d-xylose, arabinose, and galactose metabolism; stress induced (osmotic, ionic, oxidative, heat shock, starvation and heavy metals); regulated by the HOG pathway
PHD1	YKL043W	-1	0.0046	0.0359	11.7	12.2	23.2	29.4	Yes	Transcriptional activator that enhances pseudohyphal growth; regulates expression of FLO11, an adhesin required for pseudohyphal filament formation; similar to StuA, an A. nidulans developmental regulator; potential Cdc28p substrate
OPI1	YHL020C	-1	0.0049	0.0377	18.9	34.6	43.9	71.5	Yes	Transcriptional regulator of a variety of genes; phosphorylation by protein kinase A stimulates Opi1p function in negative regulation of phospholipid biosynthetic genes; involved in telomere maintenance
RPL27B	YDR471W	-1.1	0.0001	0.0013	876.7	949.7	1969	1935	No	Protein component of the large (60S) ribosomal subunit, nearly identical to Rpl27Ap and has similarity to rat L27 ribosomal protein
RPL9B	YNL067W	-1.1	0.0001	0.0015	548.5	494.7	1183.4	1091.8	No	Protein component of the large (60S) ribosomal subunit, nearly identical to Rpl9Ap and has similarity to E. coli L6 and rat L9 ribosomal proteins
RPL21B	YPL079W	-1.1	0.0001	0.0015	882.2	864.5	1850.9	1844.5	No	Protein component of the large (60S) ribosomal subunit, nearly identical to Rpl21Ap and has similarity to rat L21 ribosomal protein
PDC1	YLR044C	-1.1	0.0001	0.0015	1679.9	2389.5	4793	4361.2	No	Major of three pyruvate decarboxylase isozymes, key enzyme in alcoholic fermentation, decarboxylates pyruvate to acetaldehyde; subject to glucose-, ethanol-, and autoregulation; involved in amino acid catabolism
SDO1	YLR022C	-1.1	0.0001	0.0016	120	119.8	254.7	282.3	No	Essential protein involved in 60S ribosome maturation; ortholog of the human protein (SBDS) responsible for autosomal recessive Shwachman-Bodian-Diamond Syndrome; highly conserved across archae and eukaryotes
YLR257W	YLR257W	-1.1	0.0001	0.0017	150.8	134.7	324.7	305.8	No	Putative protein of unknown function
HXT1	YHR094C	-1.1	0.0001	0.0018	78.4	95.5	180.9	204.4	No	Low-affinity glucose transporter of the major facilitator superfamily, expression is induced by Hxk2p in the presence of glucose and repressed by Rgt1p when glucose is limiting
CPT1	YNL130C	-1.1	0.0001	0.0021	106.7	90.6	224.7	211.8	No	Cholinephosphotransferase, required for phosphatidylcholine biosynthesis and for inositol-dependent regulation of EPT1 transcription
RPL40B	YKR094C	-1.1	0.0001	0.0026	707.4	790.1	1473.9	1585.2	No	Fusion protein, identical to Rpl40Ap, that is cleaved to yield ubiquitin and a ribosomal protein of the large (60S) ribosomal subunit with similarity to rat L40; ubiquitin may facilitate assembly of the ribosomal protein into ribosomes
RPS20	YHL015W	-1.1	0.0002	0.0028	1564.5	2027.4	3254.3	3900.7	No	Protein component of the small (40S) ribosomal subunit; overproduction suppresses mutations affecting RNA polymerase III-dependent transcription; has similarity to E. coli S10 and rat S20 ribosomal proteins
RPL26A	YLR344W	-1.1	0.0002	0.0032	987.3	932.7	2031.4	1918	No	Protein component of the large (60S) ribosomal subunit, nearly identical to Rpl26Bp and has similarity to E. coli L24 and rat L26 ribosomal proteins; binds to 5.8S rRNA
ERG20	YJL167W	-1.1	0.0002	0.0036	280.9	238.8	627.8	491	No	Farnesyl pyrophosphate synthetase, has both dimethylallyltranstransferase and geranyltranstransferase activities; catalyzes the formation of C15 farnesyl pyrophosphate units for isoprenoid and sterol biosynthesis
RPL26B	YGR034W	-1.1	0.0002	0.0037	947.5	898.9	2027.6	1790.8	No	Protein component of the large (60S) ribosomal subunit, nearly identical to Rpl26Ap and has similarity to E. coli L24 and rat L26 ribosomal proteins; binds to 5.8S rRNA
SEC53	YFL045C	-1.1	0.0002	0.0038	393.2	354.5	1008.4	664.1	No	Phosphomannomutase, involved in synthesis of GDP-mannose and dolichol-phosphate-mannose; required for folding and glycosylation of secretory proteins in the ER lumen
RPS19A	YOL121C	-1.1	0.0003	0.0042	1181	1078	2434.1	2160.3	No	Protein component of the small (40S) ribosomal subunit, required for assembly and maturation of pre-40 S particles; mutations in human RPS19 are associated with Diamond Blackfan anemia; nearly identical to Rps19Bp
RPS25B	YLR333C	-1.1	0.0003	0.0049	1660.9	1449.8	3270.1	3029.5	No	Protein component of the small (40S) ribosomal subunit; nearly identical to Rps25Ap and has similarity to rat S25 ribosomal protein
HMO1	YDR174W	-1.1	0.0003	0.0052	164.8	129.1	401.6	269.1	No	Chromatin associated high mobility group (HMG) family member involved in genome maintenance; rDNA-binding component of the Pol I transcription system; associates with a 5'-3' DNA helicase and Fpr1p, a prolyl isomerase
ERG7	YHR072W	-1.1	0.0004	0.0059	28	33	58.3	72.2	No	Lanosterol synthase, an essential enzyme that catalyzes the cyclization of squalene 2,3-epoxide, a step in ergosterol biosynthesis
SEC72	YLR292C	-1.1	0.0004	0.0062	106.1	95.7	246.6	199.4	No	Non-essential subunit of Sec63 complex (Sec63p, Sec62p, Sec66p and Sec72p); with Sec61 complex, Kar2p/BiP and Lhs1p forms a channel competent for SRP-dependent and post-translational SRP-independent protein targeting and import into the ER
ENO1	YGR254W	-1.1	0.0005	0.0067	2017.5	1783.5	5179.1	3117.2	No	Enolase I, a phosphopyruvate hydratase that catalyzes the conversion of 2-phosphoglycerate to phosphoenolpyruvate during glycolysis and the reverse reaction during gluconeogenesis; expression is repressed in response to glucose
SUI1	YNL244C	-1.1	0.0005	0.007	1212.6	947.7	2254.7	2131.9	No	Translation initiation factor eIF1; component of a complex involved in recognition of the initiator codon; modulates translation accuracy at the initiation phase
TRM7	YBR061C	-1.1	0.0005	0.0071	47.5	50.3	96	114.2	No	2'-O-ribose methyltransferase, methylates the 2'-O-ribose of nucleotides at positions 32 and 34 of the tRNA anticodon loop
ADH1	YOL086C	-1.1	0.0006	0.0074	2760.6	2248.9	7305.4	4010.9	No	Alcohol dehydrogenase, fermentative isozyme active as homo- or heterotetramers; required for the reduction of acetaldehyde to ethanol, the last step in the glycolytic pathway
ERG26	YGL001C	-1.1	0.0006	0.0076	66.7	58.5	149.4	117.4	No	C-3 sterol dehydrogenase, catalyzes the second of three steps required to remove two C-4 methyl groups from an intermediate in ergosterol biosynthesis
RPE1	YJL121C	-1.1	0.0007	0.0087	67.2	59.8	141.1	131.2	No	D-ribulose-5-phosphate 3-epimerase, catalyzes a reaction in the non-oxidative part of the pentose-phosphate pathway; mutants are sensitive to oxidative stress
GRE2	YOL151W	-1.1	0.0008	0.0094	76.7	45.8	166.1	119.1	No	3-methylbutanal reductase and NADPH-dependent methylglyoxal reductase (D-lactaldehyde dehydrogenase); stress induced (osmotic, ionic, oxidative, heat shock and heavy metals); regulated by the HOG pathway
GPX2	YBR244W	-1.1	0.0008	0.0099	103.4	90	245.8	187.5	No	Phospholipid hydroperoxide glutathione peroxidase induced by glucose starvation that protects cells from phospholipid hydroperoxides and nonphospholipid peroxides during oxidative stress
TMA20	YER007C-A	-1.1	0.0008	0.01	139.8	119	294.3	248.1	No	Protein of unknown function that associates with ribosomes and has a putative RNA binding domain; interacts with Tma22p; null mutant exhibits translation defects; has homology to human oncogene MCT-1
GPI15	YNL038W	-1.1	0.0009	0.0103	47.4	47.7	96.2	110.6	No	Protein involved in the synthesis of N-acetylglucosaminyl phosphatidylinositol (GlcNAc-PI), the first intermediate in the synthesis of glycosylphosphatidylinositol (GPI) anchors; homologous to the human PIG-H protein
MDE1	YJR024C	-1.1	0.0009	0.0103	63.2	49.6	148.9	105.5	No	5'-methylthioribulose-1-phosphate dehydratase; acts in the methionine salvage pathway; potential Smt3p sumoylation substrate; expression downregulated by caspofungin and deletion mutant is caspofungin resistant
SCJ1	YMR214W	-1.1	0.0009	0.0105	41	42	119.5	68.9	No	One of several homologs of bacterial chaperone DnaJ, located in the ER lumen where it cooperates with Kar2p to mediate maturation of proteins
VPS29	YHR012W	-1.1	0.0011	0.0125	51.4	43.4	128.6	83.4	No	Endosomal protein that is a subunit of the membrane-associated retromer complex essential for endosome-to-Golgi retrograde transport; forms a subcomplex with Vps35p and Vps26p that selects cargo proteins for endosome-to-Golgi retrieval
MGE1	YOR232W	-1.1	0.0012	0.0136	67.3	63.1	157.4	119.1	No	Mitochondrial matrix cochaperone, acts as a nucleotide release factor for Ssc1p in protein translocation and folding; also acts as cochaperone for Ssq1p in folding of Fe-S cluster proteins; homolog of E. coli GrpE
LIP5	YOR196C	-1.1	0.0012	0.0136	18.8	18.7	43	38.5	No	Protein involved in biosynthesis of the coenzyme lipoic acid, has similarity to E. coli lipoic acid synthase
SET2	YJL168C	-1.1	0.0013	0.014	19.9	30.1	44.4	63.6	No	Histone methyltransferase with a role in transcriptional elongation, methylates a lysine residue of histone H3; associates with the C-terminal domain of Rpo21p; histone methylation activity is regulated by phosphorylation status of Rpo21p
CLU1	YMR012W	-1.1	0.0013	0.0142	17.8	29.6	39.8	66.5	No	eIF3 component of unknown function; deletion causes defects in mitochondrial organization but not in growth or translation initiation, can rescue cytokinesis and mitochondrial organization defects of the Dictyostelium cluA- mutant
HRI1	YLR301W	-1.1	0.0014	0.0149	217.7	164.7	519.3	304	No	Protein of unknown function that interacts with Sec72p
MIX23	YBL107C	-1.1	0.0015	0.0153	73.9	60.3	152.8	133.1	No	Putative protein of unknown function; green fluorescent protein (GFP)-fusion protein localizes to the cytoplasm; YBL107C is not an essential gene
SCP1	YOR367W	-1.1	0.0024	0.0223	54.3	35	111.8	90.3	No	Component of yeast cortical actin cytoskeleton, binds and cross links actin filaments; originally identified by its homology to calponin (contains a calponin-like repeat) but the Scp1p domain structure is more similar to transgelin
DBP2	YNL112W	-1.1	0.0028	0.025	96.6	174.3	191.7	426.1	No	Essential ATP-dependent RNA helicase of the DEAD-box protein family, involved in nonsense-mediated mRNA decay and rRNA processing
ECM15	YBL001C	-1.1	0.0035	0.03	263.8	231.9	522.7	474.1	No	Non-essential protein of unknown function, likely exists as tetramer, may be regulated by the binding of small-molecule ligands (possibly sulfate ions), may have a role in yeast cell-wall biogenesis
RPL22B	YFL034C-A	-1.1	0.0042	0.0338	213.8	163.6	545.1	275	No	Protein component of the large (60S) ribosomal subunit, has similarity to Rpl22Ap and to rat L22 ribosomal protein
YGL101W	YGL101W	-1.1	0.0049	0.0377	23.4	19.4	51.4	45.6	No	Putative protein of unknown function; non-essential gene with similarity to YBR242W; interacts with the DNA helicase Hpr5p
UBX6	YJL048C	-1.1	0.0055	0.0409	17	13.5	48.5	22.2	No	UBX (ubiquitin regulatory X) domain-containing protein that interacts with Cdc48p, transcription is repressed when cells are grown in media containing inositol and choline
YPL034W	YPL034W	-1.1	0.0058	0.0426	35.6	27.1	79.8	64.7	No	Putative protein of unknown function; YPL034W is not essential gene
CDC19	YAL038W	-1.2	0	0.0002	1414.9	1757.1	4118.7	3600.2	No	Pyruvate kinase, functions as a homotetramer in glycolysis to convert phosphoenolpyruvate to pyruvate, the input for aerobic (TCA cycle) or anaerobic (glucose fermentation) respiration
RPL16A	YIL133C	-1.2	0	0.0003	581.1	511.1	1323.5	1275.2	No	N-terminally acetylated protein component of the large (60S) ribosomal subunit, binds to 5.8 S rRNA; has similarity to Rpl16Bp, E. coli L13 and rat L13a ribosomal proteins; transcriptionally regulated by Rap1p
HPT1	YDR399W	-1.2	0	0.0008	237.6	310.3	554.8	750.9	No	Dimeric hypoxanthine-guanine phosphoribosyltransferase, catalyzes the formation of both inosine monophosphate and guanosine monophosphate; mutations in the human homolog HPRT1 can cause Lesch-Nyhan syndrome and Kelley-Seegmiller syndrome
SCS7	YMR272C	-1.2	0.0001	0.0013	31.9	35	77.6	84.7	No	Sphingolipid alpha-hydroxylase, functions in the alpha-hydroxylation of sphingolipid-associated very long chain fatty acids, has both cytochrome b5-like and hydroxylase/desaturase domains, not essential for growth
EFB1	YAL003W	-1.2	0.0001	0.0017	640.7	517.4	1418.3	1183.1	No	Translation elongation factor 1 beta; stimulates nucleotide exchange to regenerate EF-1 alpha-GTP for the next elongation cycle; part of the EF-1 complex, which facilitates binding of aminoacyl-tRNA to the ribosomal A site
IRC22	YEL001C	-1.2	0.0001	0.0021	110.7	80.9	240.6	219.6	No	Putative protein of unknown function; green fluorescent protein (GFP)-fusion localizes to the ER; YEL001C is non-essential; null mutant displays increased levels of spontaneous Rad52p foci
NOC3	YLR002C	-1.2	0.0001	0.0021	33	41.1	73.6	100.7	No	Protein that forms a nuclear complex with Noc2p that binds to 66S ribosomal precursors to mediate their intranuclear transport; also binds to chromatin to promote the association of DNA replication factors and replication initiation
GLO1	YML004C	-1.2	0.0001	0.0025	88.1	68.1	236	151.2	No	Monomeric glyoxalase I, catalyzes the detoxification of methylglyoxal (a by-product of glycolysis) via condensation with glutathione to produce S-D-lactoylglutathione; expression regulated by methylglyoxal levels and osmotic stress
RPS17A	YML024W	-1.2	0.0001	0.0025	2399.9	1933.5	5111	4288.9	No	Ribosomal protein 51 (rp51) of the small (40s) subunit; nearly identical to Rps17Bp and has similarity to rat S17 ribosomal protein
PHO3	YBR092C	-1.2	0.0002	0.0031	83.7	128.7	199.6	316.1	No	Constitutively expressed acid phosphatase similar to Pho5p; brought to the cell surface by transport vesicles; hydrolyzes thiamin phosphates in the periplasmic space, increasing cellular thiamin uptake; expression is repressed by thiamin
ADE8	YDR408C	-1.2	0.0002	0.0035	48.9	46.6	115.4	114.5	No	Phosphoribosyl-glycinamide transformylase, catalyzes a step in the 'de novo' purine nucleotide biosynthetic pathway
RPL42B	YHR141C	-1.2	0.0002	0.0035	3269.2	2629	6273.9	5943.6	No	Protein component of the large (60S) ribosomal subunit, identical to Rpl42Ap and has similarity to rat L44; required for propagation of the killer toxin-encoding M1 double-stranded RNA satellite of the L-A double-stranded RNA virus
FMP52	YER004W	-1.2	0.0002	0.0038	56.5	49.4	121.2	126.1	No	Protein of unknown function, localized to the mitochondrial outer membrane; induced by treatment with 8-methoxypsoralen and UVA irradiation
ERP1	YAR002C-A	-1.2	0.0002	0.004	230.1	172.2	615.3	363.4	No	Protein that forms a heterotrimeric complex with Erp2p, Emp24p, and Erv25p; member, along with Emp24p and Erv25p, of the p24 family involved in ER to Golgi transport and localized to COPII-coated vesicles
MTD1	YKR080W	-1.2	0.0003	0.0051	49.9	41.8	122.1	90.1	No	NAD-dependent 5,10-methylenetetrahydrafolate dehydrogenase, plays a catalytic role in oxidation of cytoplasmic one-carbon units; expression is regulated by Bas1p and Bas2p, repressed by adenine, and may be induced by inositol and choline
OTU1	YFL044C	-1.2	0.0004	0.0055	19.8	22.3	57.6	47	No	Deubiquitylation enzyme that binds to the chaperone-ATPase Cdc48p; may contribute to regulation of protein degradation by deubiquitylating substrates that have been ubiquitylated by Ufd2p; member of the Ovarian Tumor (OTU) family
SSA2	YLL024C	-1.2	0.0004	0.0056	259.1	203.3	827.2	358.2	No	ATP binding protein involved in protein folding and vacuolar import of proteins; member of heat shock protein 70 (HSP70) family; associated with the chaperonin-containing T-complex; present in the cytoplasm, vacuolar membrane and cell wall
UBC4	YBR082C	-1.2	0.0004	0.0059	641.5	450.9	1671.8	946.2	No	Ubiquitin-conjugating enzyme (E2), mediates degradation of abnormal or excess proteins, including calmodulin and histone H3; interacts with many SCF ubiquitin protein ligases; component of the cellular stress response
RET3	YPL010W	-1.2	0.0007	0.0086	99.6	92.2	280.7	166.9	No	Zeta subunit of the coatomer complex (COPI), which coats Golgi-derived transport vesicles; involved in retrograde transport between Golgi and ER
EFM5	YGR001C	-1.2	0.0007	0.0088	48.3	35.4	109.2	86.5	No	Putative protein of unknown function with similarity to methyltransferase family members; green fluorescent protein (GFP)-fusion protein localizes to the cytoplasm; required for replication of Brome mosaic virus in S. cerevisiae
FPR2	YDR519W	-1.2	0.0012	0.0136	111.2	129.7	332.7	215.5	No	Membrane-bound peptidyl-prolyl cis-trans isomerase (PPIase), binds to the drugs FK506 and rapamycin; expression pattern suggests possible involvement in ER protein trafficking
PCL1	YNL289W	-1.2	0.0018	0.018	17.4	23.5	38.1	59.8	No	Cyclin, interacts with cyclin-dependent kinase Pho85p; member of the Pcl1,2-like subfamily, involved in the regulation of polarized growth and morphogenesis and progression through the cell cycle; localizes to sites of polarized cell growth
YDR210W	YDR210W	-1.2	0.0021	0.0198	1442.4	1037.9	2781.8	2583.9	No	Predicted tail-anchored plasma membrane protein containing a conserved CYSTM module; related proteins in other organisms may be involved in response to stress; green fluorescent protein (GFP)-fusion protein localizes to the cell periphery
INO4	YOL108C	-1.2	0.0026	0.0237	52.3	49.5	137.7	98.8	Yes	Transcription factor required for derepression of inositol-choline-regulated genes involved in phospholipid synthesis; forms a complex, with Ino2p, that binds the inositol-choline-responsive element through a basic helix-loop-helix domain
SBH1	YER087C-B	-1.2	0.005	0.0385	447.6	315.9	1010.9	730	No	Beta subunit of the Sec61p ER translocation complex (Sec61p-Sss1p-Sbh1p); involved in protein translocation into the endoplasmic reticulum; interacts with the exocyst complex and also with Rtn1p; homologous to Sbh2p
SCW4	YGR279C	-1.3	0	0.0001	212.4	179.1	533.3	481.5	No	Cell wall protein with similarity to glucanases; scw4 scw10 double mutants exhibit defects in mating
ENO2	YHR174W	-1.3	0	0.0002	5328.2	5592.6	16764.3	11509.4	No	Enolase II, a phosphopyruvate hydratase that catalyzes the conversion of 2-phosphoglycerate to phosphoenolpyruvate during glycolysis and the reverse reaction during gluconeogenesis; expression is induced in response to glucose
ADE13	YLR359W	-1.3	0	0.0002	64.5	68.3	157.9	176.1	No	Adenylosuccinate lyase, catalyzes two steps in the 'de novo' purine nucleotide biosynthetic pathway; expression is repressed by adenine and activated by Bas1p and Pho2p; mutations in human ortholog ADSL cause adenylosuccinase deficiency
FBA1	YKL060C	-1.3	0	0.0003	5297	4633.1	15590.2	10297.7	No	Fructose 1,6-bisphosphate aldolase, required for glycolysis and gluconeogenesis; catalyzes conversion of fructose 1,6 bisphosphate to glyceraldehyde-3-P and dihydroxyacetone-P; locates to mitochondrial outer surface upon oxidative stress
STO1	YMR125W	-1.3	0	0.0006	18.7	27.7	53.2	70.5	No	Large subunit of the nuclear mRNA cap-binding protein complex, interacts with Npl3p to carry nuclear poly(A)+ mRNA to cytoplasm; also involved in nuclear mRNA degradation and telomere maintenance; orthologous to mammalian CBP80
NMT1	YLR195C	-1.3	0	0.0006	35	44.5	100.2	97.3	No	N-myristoyl transferase, catalyzes the cotranslational, covalent attachment of myristic acid to the N-terminal glycine residue of several proteins involved in cellular growth and signal transduction
PMI40	YER003C	-1.3	0.0001	0.0022	66.6	55.4	195.8	113.6	No	Mannose-6-phosphate isomerase, catalyzes the interconversion of fructose-6-P and mannose-6-P; required for early steps in protein mannosylation
TSA1	YML028W	-1.3	0.0001	0.0024	1790.5	1366.4	5033.2	2833.4	No	Thioredoxin peroxidase, acts as both a ribosome-associated and free cytoplasmic antioxidant; self-associates to form a high-molecular weight chaperone complex under oxidative stress; deletion results in mutator phenotype
HCH1	YNL281W	-1.3	0.0003	0.0042	776.4	480.9	2166	1117	No	Heat shock protein regulator that binds to Hsp90p and may stimulate ATPase activity; originally identified as a high-copy number suppressor of a HSP90 loss-of-function mutation; GFP-fusion protein localizes to the cytoplasm and nucleus
THI2	YBR240C	-1.3	0.0003	0.0049	9.3	9.4	22.7	26.5	Yes	Zinc finger protein of the Zn(II)2Cys6 type, probable transcriptional activator of thiamine biosynthetic genes
ERP2	YAL007C	-1.3	0.0003	0.005	89.6	69.4	289.3	137.2	No	Protein that forms a heterotrimeric complex with Erp1p, Emp24p, and Erv25p; member, along with Emp24p and Erv25p, of the p24 family involved in ER to Golgi transport and localized to COPII-coated vesicles
MPD1	YOR288C	-1.3	0.0004	0.0055	35.8	37.4	134	61.7	No	Member of the protein disulfide isomerase (PDI) family; interacts with and inhibits the chaperone activity of Cne1p; MPD1 overexpression in a pdi1 null mutant suppresses defects in Pdi1p functions such as carboxypeptidase Y maturation
HLR1	YDR528W	-1.3	0.0005	0.0064	7.5	7.3	19.3	21.5	No	Protein involved in regulation of cell wall composition and integrity and response to osmotic stress; overproduction suppresses a lysis sensitive PKC mutation; similar to Lre1p, which functions antagonistically to protein kinase A
TIM10	YHR005C-A	-1.3	0.0013	0.0138	253.6	235.6	616.8	543.2	No	Essential protein of the mitochondrial intermembrane space, forms a complex with Tim9p (TIM10 complex) that delivers hydrophobic proteins to the TIM22 complex for insertion into the inner membrane
POA1	YBR022W	-1.3	0.0022	0.021	21.5	16.9	54	49.6	No	Phosphatase that is highly specific for ADP-ribose 1''-phosphate, a tRNA splicing metabolite; may have a role in regulation of tRNA splicing
YET2	YMR040W	-1.3	0.003	0.0266	61	43.9	205.7	73.5	No	Protein of unknown function that may interact with ribosomes, based on co-purification experiments; homolog of human BAP31 protein
RPS30A	YLR287C-A	-1.3	0.003	0.0267	2984	2804	6605.6	6681.5	No	Protein component of the small (40S) ribosomal subunit; nearly identical to Rps30Bp and has similarity to rat S30 ribosomal protein
HSP10	YOR020C	-1.3	0.003	0.0267	590.1	296.8	1655.8	563	No	Mitochondrial matrix co-chaperonin that inhibits the ATPase activity of Hsp60p, a mitochondrial chaperonin; involved in protein folding and sorting in the mitochondria; 10 kD heat shock protein with similarity to E. coli groES
DOG1	YHR044C	-1.3	0.0047	0.0369	11.6	9.6	50	14.9	No	2-deoxyglucose-6-phosphate phosphatase, similar to Dog2p, member of a family of low molecular weight phosphatases; confers 2-deoxyglucose resistance when overexpressed, in vivo substrate has not yet been identified
HNM1	YGL077C	-1.4	0	0	54.4	51.4	135.5	154.1	No	Choline/ethanolamine transporter; involved in the uptake of nitrogen mustard and the uptake of glycine betaine during hypersaline stress; co-regulated with phospholipid biosynthetic genes and negatively regulated by choline and myo-inositol
ADE17	YMR120C	-1.4	0	0.0001	23.3	31	71.7	83.3	No	Enzyme of 'de novo' purine biosynthesis containing both 5-aminoimidazole-4-carboxamide ribonucleotide transformylase and inosine monophosphate cyclohydrolase activities, isozyme of Ade16p; ade16 ade17 mutants require adenine and histidine
TDH3	YGR192C	-1.4	0	0.0001	4750.4	4490.8	16688.5	9578.3	No	Glyceraldehyde-3-phosphate dehydrogenase, isozyme 3, involved in glycolysis and gluconeogenesis; tetramer that catalyzes the reaction of glyceraldehyde-3-phosphate to 1,3 bis-phosphoglycerate; detected in the cytoplasm and cell wall
RPL42A	YNL162W	-1.4	0	0.0002	2513.2	2241.2	6015.8	5630.1	No	Protein component of the large (60S) ribosomal subunit, identical to Rpl42Bp and has similarity to rat L44 ribosomal protein
FSH1	YHR049W	-1.4	0	0.0005	144.1	137.4	467.1	289.6	No	Putative serine hydrolase that localizes to both the nucleus and cytoplasm; sequence is similar to S. cerevisiae Fsh2p and Fsh3p and the human candidate tumor suppressor OVCA2
MCD4	YKL165C	-1.4	0	0.0005	28.2	30.9	112.4	57.9	No	Protein involved in glycosylphosphatidylinositol (GPI) anchor synthesis; multimembrane-spanning protein that localizes to the endoplasmic reticulum; highly conserved among eukaryotes
RLI1	YDR091C	-1.4	0	0.001	38.3	65.1	107.9	184.4	No	Essential iron-sulfur protein required for ribosome biogenesis and translation initiation and termination; facilitates binding of a multifactor complex (MFC) of initiation factors to the small ribosomal subunit; predicted ABC family ATPase
SIL1	YOL031C	-1.4	0.0001	0.0018	39.1	33.1	152.3	64.4	No	Nucleotide exchange factor for the endoplasmic reticulum (ER) lumenal Hsp70 chaperone Kar2p, required for protein translocation into the ER; homolog of Yarrowia lipolytica SLS1; GrpE-like protein
CUE4	YML101C	-1.4	0.004	0.0328	64.1	26.3	157.9	109.6	No	Protein of unknown function; has a CUE domain that binds ubiquitin, which may facilitate intramolecular monoubiquitination
RPL29	YFR032C-A	-1.4	0.0044	0.0345	0	0	7853.5	0	No	Protein component of the large (60S) ribosomal subunit, has similarity to rat L29 ribosomal protein; not essential for translation, but required for proper joining of the large and small ribosomal subunits and for normal translation rate
OYE2	YHR179W	-1.5	0	0	474.2	516.6	1461.2	1519.1	No	Conserved NADPH oxidoreductase containing flavin mononucleotide (FMN), homologous to Oye3p with different ligand binding and catalytic properties; may be involved in sterol metabolism, oxidative stress response, and programmed cell death
CMK2	YOL016C	-1.5	0	0	85.7	99.5	338.7	227.4	No	Calmodulin-dependent protein kinase; may play a role in stress response, many CA++/calmodulan dependent phosphorylation substrates demonstrated in vitro, amino acid sequence similar to Cmk1p and mammalian Cam Kinase II
ADE1	YAR015W	-1.5	0	0	74.1	62.8	206	188.3	No	N-succinyl-5-aminoimidazole-4-carboxamide ribotide (SAICAR) synthetase, required for 'de novo' purine nucleotide biosynthesis; red pigment accumulates in mutant cells deprived of adenine
RPS27B	YHR021C	-1.5	0	0.0004	3260.7	3224	8720.8	7458.6	No	Protein component of the small (40S) ribosomal subunit; nearly identical to Rps27Ap and has similarity to rat S27 ribosomal protein
THI4	YGR144W	-1.5	0	0.0006	24.7	16.2	73.1	53.7	No	Thiazole synthase, catalyzes formation of a thiazole intermediate during thiamine biosynthesis; required for mitochondrial genome stability in response to DNA damaging agents
CWP2	YKL096W-A	-1.5	0	0.0007	2253.2	1658.8	6454.4	4210.7	No	Covalently linked cell wall mannoprotein, major constituent of the cell wall; plays a role in stabilizing the cell wall; involved in low pH resistance; precursor is GPI-anchored
GIM4	YEL003W	-1.5	0.0001	0.0012	228.3	157.8	592.7	502.4	No	Subunit of the heterohexameric cochaperone prefoldin complex which binds specifically to cytosolic chaperonin and transfers target proteins to it
YFR035C	YFR035C	-1.5	0.0043	0.0342	32.5	15.2	97.4	71.8	No	Putative protein of unknown function, deletion mutant exhibits synthetic phenotype with alpha-synuclein
PTR2	YKR093W	-1.6	0	0	53.5	50.2	154.8	168.5	No	Integral membrane peptide transporter, mediates transport of di- and tri-peptides; conserved protein that contains 12 transmembrane domains; PTR2 expression is regulated by the N-end rule pathway via repression by Cup9p
URH1	YDR400W	-1.6	0	0	46.1	38.8	174.5	107.1	No	Uridine nucleosidase (uridine-cytidine N-ribohydrolase), cleaves N-glycosidic bonds in nucleosides; involved in the pyrimidine salvage and nicotinamide riboside salvage pathways
RPS27A	YKL156W	-1.6	0	0.001	539.9	438	1259.8	1593.9	No	Protein component of the small (40S) ribosomal subunit; nearly identical to Rps27Bp and has similarity to rat S27 ribosomal protein
YLR363W-A	YLR363W-A	-1.6	0.0003	0.005	205.6	178.3	579.6	630.8	No	Putative protein of unknown function; green fluorescent protein (GFP)-fusion protein localizes to the nucleus
SEM1	YDR363W-A	-1.6	0.0005	0.0072	355.9	211.3	1140.4	561.1	No	Component of the lid subcomplex of the regulatory subunit of the 26S proteasome; involved in mRNA export mediated by the TREX-2 complex (Sac3p-Thp1p); ortholog of human DSS1
YDR524C-B	YDR524C-B	-1.6	0.0007	0.009	1183.9	1074.9	3842.1	3008.4	No	Putative protein of unknown function
MRH1	YDR033W	-1.7	0	0	87.6	116.8	316	366.1	No	Protein that localizes primarily to the plasma membrane, also found at the nuclear envelope; the authentic, non-tagged protein is detected in mitochondria in a phosphorylated state; has similarity to Hsp30p and Yro2p
RPS9A	YPL081W	-1.7	0	0	247.8	217.7	918.2	644.5	No	Protein component of the small (40S) ribosomal subunit; nearly identical to Rps9Bp and has similarity to E. coli S4 and rat S9 ribosomal proteins
UTR2	YEL040W	-1.7	0	0	41	56.5	126.5	234.2	No	Chitin transglycosylase that functions in the transfer of chitin to beta(1-6) and beta(1-3) glucans in the cell wall; similar to and functionally redundant with Crh1; glycosylphosphatidylinositol (GPI)-anchored protein localized to bud neck
TIP1	YBR067C	-1.7	0	0	128.8	147.8	623.9	350.7	No	Major cell wall mannoprotein with possible lipase activity; transcription is induced by heat- and cold-shock; member of the Srp1p/Tip1p family of serine-alanine-rich proteins
PMA1	YGL008C	-1.7	0	0	155.8	279.3	572	956.2	No	Plasma membrane H+-ATPase, pumps protons out of the cell; major regulator of cytoplasmic pH and plasma membrane potential; part of the P2 subgroup of cation-transporting ATPases
YIP3	YNL044W	-1.7	0	0	200	137	737.2	446.8	No	Protein localized to COPII vesicles, proposed to be involved in ER to Golgi transport; interacts with members of the Rab GTPase family and Yip1p; also interacts with Rtn1p
RPS30B	YOR182C	-1.7	0	0.0004	6868.7	6017	19873.7	17817.5	No	Protein component of the small (40S) ribosomal subunit; nearly identical to Rps30Ap and has similarity to rat S30 ribosomal protein
RPI1	YIL119C	-1.7	0.0004	0.0053	2.6	2.1	9.9	9.4	Yes	Putative transcriptional regulator; overexpression suppresses the heat shock sensitivity of wild-type RAS2 overexpression and also suppresses the cell lysis defect of an mpk1 mutation
SPC1	YJR010C-A	-1.7	0.0012	0.0136	52.6	19.7	209.5	136.4	No	Subunit of the signal peptidase complex (SPC), which cleaves the signal sequence from proteins targeted to the endoplasmic reticulum (ER), homolog of the SPC12 subunit of mammalian signal peptidase complex
RPL18B	YNL301C	-1.8	0	0	299.8	372.7	1135	1264.6	No	Protein component of the large (60S) ribosomal subunit, identical to Rpl18Ap and has similarity to rat L18 ribosomal protein
HAC1	YFL031W	-1.8	0	0	338.3	262.7	1279.3	894.9	Yes	Basic leucine zipper (bZIP) transcription factor (ATF/CREB1 homolog) that regulates the unfolded protein response, via UPRE binding, and membrane biogenesis; ER stress-induced splicing pathway facilitates efficient Hac1p synthesis
YER156C	YER156C	-1.8	0	0	20.1	17.7	70	71.1	No	Putative protein of unknown function; interacts with Hsp82p and copurifies with Ipl1p; expression is copper responsive and downregulated in strains deleted for MAC1, a copper-responsive transcription factor; similarity to mammalian MYG1
CCW12	YLR110C	-1.9	0	0	1633.2	1605.5	6903.1	4894.4	No	Cell wall mannoprotein, mutants are defective in mating and agglutination, expression is downregulated by alpha-factor
DYN2	YDR424C	-1.9	0.0002	0.004	40.4	25.7	223.1	159.4	No	Cytoplasmic light chain dynein, microtubule motor protein; proposed to be involved in the assembly of the nuclear pore complex
THI73	YLR004C	-2	0	0	44.3	60.5	176.4	271.7	No	Putative plasma membrane permease proposed to be involved in carboxylic acid uptake and repressed by thiamine; substrate of Dbf2p/Mob1p kinase; transcription is altered if mitochondrial dysfunction occurs
YGP1	YNL160W	-2	0	0	61.4	55.4	305.2	194.9	No	Cell wall-related secretory glycoprotein; induced by nutrient deprivation-associated growth arrest and upon entry into stationary phase; may be involved in adaptation prior to stationary phase entry; has similarity to Sps100p
THI20	YOL055C	-2.2	0	0	77.4	67.3	434.7	312.6	No	Multifunctional protein with hydroxymethylpyrimidine phosphate (HMP-P) kinase and thiaminase activities; involved in thiamine biosynthesis and degradation; in a gene family with THI21 and THI22; HMP-P kinase activity redundant with Thi21p
YRO2	YBR054W	-2.5	0	0	48.2	48.7	381.5	223	No	Putative protein of unknown function; the authentic, non-tagged protein is detected in a phosphorylated state in highly purified mitochondria in high-throughput studies; transcriptionally regulated by Haa1p
TDH1	YJL052W	-2.6	0	0	946	911.2	7267.9	5119.9	No	Glyceraldehyde-3-phosphate dehydrogenase, isozyme 1, involved in glycolysis and gluconeogenesis; tetramer that catalyzes the reaction of glyceraldehyde-3-phosphate to 1,3 bis-phosphoglycerate; detected in the cytoplasm and cell wall
KAR2	YJL034W	-2.6	0	0	232.3	151.2	2144	812.7	No	ATPase involved in protein import into the ER, also acts as a chaperone to mediate protein folding in the ER and may play a role in ER export of soluble proteins; regulates the unfolded protein response via interaction with Ire1p
THI7	YLR237W	-3.1	0	0	15.9	24.8	158.7	264.2	No	Plasma membrane transporter responsible for the uptake of thiamine, member of the major facilitator superfamily of transporters; mutation of human ortholog causes thiamine-responsive megaloblastic anemia
RPS22B	YLR367W	-3.1	0	0	76.7	54.1	749.7	569.6	No	Protein component of the small (40S) ribosomal subunit; nearly identical to Rps22Ap and has similarity to E. coli S8 and rat S15a ribosomal proteins
HSP26	YBR072W	-3.8	0	0	207.9	172.7	3698.1	2710.3	No	Small heat shock protein (sHSP) with chaperone activity; forms hollow, sphere-shaped oligomers that suppress unfolded proteins aggregation; oligomer activation requires heat-induced conformational change; also has mRNA binding activity
SIN3	YOL004W	-7	0	0	0.1	0	25.8	39.1	No	Component of the Sin3p-Rpd3p histone deacetylase complex, involved in transcriptional repression and activation of diverse processes, including mating-type switching and meiosis; involved in the maintenance of chromosomal integrity

## Sheet: ScY01a (srb2∆) vs. ScY01a, 40°C
Gene	SGD_ID	log2(Fold_change)	p-value	FDR p-value correction	mRNA expression level (RPKM)				YEASTRACT 2019 TF	Gene Function
					ScY01a (srb2∆)		ScY01a
					Duplicate#1	Duplicate#2	Duplicate#1	Duplicate#2
GAP1	YKR039W	3.6212	3.67e-22	2.95e-19	43.015	98.577	3.607	4.461	No	General amino acid permease; localization to the plasma membrane is regulated by nitrogen source
GCV2	YMR189W	3.36818	8.5e-20	4.78e-17	30.276	19.421	2.428	1.12	No	P subunit of the mitochondrial glycine decarboxylase complex, required for the catabolism of glycine to 5,10-methylene-THF; expression is regulated by levels of 5,10-methylene-THF in the cytoplasm
SIT1	YEL065W	3.2006	1.09e-27	1.54e-24	146.347	132.224	11.329	14.898	No	Ferrioxamine B transporter, member of the ARN family of transporters that specifically recognize siderophore-iron chelates; transcription is induced during iron deprivation and diauxic shift; potentially phosphorylated by Cdc28p
FET3	YMR058W	2.82941	6.23e-23	5.84e-20	154.658	166.983	23.424	17.187	No	Ferro-O2-oxidoreductase required for high-affinity iron uptake and involved in mediating resistance to copper ion toxicity, belongs to class of integral membrane multicopper oxidases
CWP1	YKL096W	2.72084	1.09e-16	5.13e-14	142.717	128.335	18.143	16.156	No	Cell wall mannoprotein that localizes specifically to birth scars of daughter cells, linked to a beta-1,3- and beta-1,6-glucan heteropolymer through a phosphodiester bond; required for propionic acid resistance
CTR3	YLR411W	2.55854	1.35e-12	3.46e-10	312.673	398.198	26.69	70.636	No	High-affinity copper transporter of the plasma membrane, acts as a trimer; gene is disrupted by a Ty2 transposon insertion in many laboratory strains of S. cerevisiae
NDE1	YMR145C	2.52121	8.48e-20	4.78e-17	205.643	179.077	32.254	29.402	No	Mitochondrial external NADH dehydrogenase, a type II NAD(P)H:quinone oxidoreductase that catalyzes the oxidation of cytosolic NADH; Nde1p and Nde2p provide cytosolic NADH to the mitochondrial respiratory chain
VHT1	YGR065C	2.41921	3.49e-11	6.77e-09	23.609	20.713	2.806	3.941	No	High-affinity plasma membrane H+-biotin (vitamin H) symporter; mutation results in fatty acid auxotrophy; 12 transmembrane domain containing major facilitator subfamily member; mRNA levels negatively regulated by iron deprivation and biotin
FIT3	YOR383C	2.34646	6.88e-10	1.05e-07	78.964	89.907	15.632	10.23	No	Mannoprotein that is incorporated into the cell wall via a glycosylphosphatidylinositol (GPI) anchor, involved in the retention of siderophore-iron in the cell wall
MET6	YER091C	2.27819	1.44e-13	4.5e-11	44.26	37.007	7.25	7.852	No	Cobalamin-independent methionine synthase, involved in methionine biosynthesis and regeneration; requires a minimum of two glutamates on the methyltetrahydrofolate substrate, similar to bacterial metE homologs
HSP12	YFL014W	2.23472	4.2e-10	6.57e-08	3335.64	2043.34	520.144	310.15	No	Plasma membrane localized protein that protects membranes from desiccation; induced by heat shock, oxidative stress, osmostress, stationary phase entry, glucose depletion, oleate and alcohol; regulated by the HOG and Ras-Pka pathways
FIT1	YDR534C	2.20538	2.15e-07	1.3e-05	10.325	13.865	2.228	1.621	No	Mannoprotein that is incorporated into the cell wall via a glycosylphosphatidylinositol (GPI) anchor, involved in the retention of siderophore-iron in the cell wall
OPT1	YJL212C	2.06882	1.87e-09	2.44e-07	120.82	109.56	14.618	33.176	No	Proton-coupled oligopeptide transporter of the plasma membrane; also transports glutathione and phytochelatin; member of the OPT family
RRP7	YCL031C	1.998	1.04e-13	3.67e-11	584.298	627.888	139.944	146.068	No	Essential protein involved in rRNA processing and ribosome biogenesis
FRE1	YLR214W	1.98765	4.65e-12	1.09e-09	249.514	245.467	48.263	68.435	No	Ferric reductase and cupric reductase, reduces siderophore-bound iron and oxidized copper prior to uptake by transporters; expression induced by low copper and iron levels
VAC17	YCL063W	1.98186	1e-08	9.72e-07	81.504	89.455	12.343	25.472	No	Phosphoprotein involved in vacuole inheritance; degraded in late M phase of the cell cycle; acts as a vacuole-specific receptor for myosin Myo2p
SPB1	YCL054W	1.97584	8.52e-13	2.28e-10	598.292	706.205	139.402	174.616	No	AdoMet-dependent methyltransferase involved in rRNA processing and 60S ribosomal subunit maturation; methylates G2922 in the tRNA docking site of the large subunit rRNA and in the absence of snR52, U2921; suppressor of PAB1 mutants
SER3	YER081W	1.94507	5.81e-09	6.16e-07	346.336	523.639	69.2	132.203	No	3-phosphoglycerate dehydrogenase, catalyzes the first step in serine and glycine biosynthesis; isozyme of Ser33p
SUR7	YML052W	1.92545	1.4e-09	1.92e-07	118.115	175.033	32.101	37.765	No	Plasma membrane protein that localizes to furrow-like invaginations (MCC patches); component of eisosomes; associated with endocytosis, along with Pil1p and Lsp1p; sporulation and plasma membrane sphingolipid content are altered in mutants
FTR1	YER145C	1.88254	4.09e-12	1e-09	593.835	680.685	152.11	176.414	No	High affinity iron permease involved in the transport of iron across the plasma membrane; forms complex with Fet3p; expression is regulated by iron
YCR087C-A	YCR087C-A	1.87761	2.25e-10	3.96e-08	1045.82	1504.02	279.453	345.782	No	Putative protein of unknown function; green fluorescent protein (GFP)-fusion protein localizes to the nucleolus; YCR087C-A is not an essential gene
HIS4	YCL030C	1.86943	2.78e-11	5.59e-09	110.475	99.637	30.627	24.115	No	Multifunctional enzyme containing phosphoribosyl-ATP pyrophosphatase, phosphoribosyl-AMP cyclohydrolase, and histidinol dehydrogenase activities; catalyzes the second, third, ninth and tenth steps in histidine biosynthesis
GIC2	YDR309C	1.86717	3.71e-08	3.07e-06	116.003	93.577	17.495	33.569	No	Redundant rho-like GTPase Cdc42p effector; homolog of Gic1p; involved in initiation of budding and cellular polarization; interacts with Cdc42p via the Cdc42/Rac-interactive binding (CRIB) domain and with PI(4,5)P2 via a polybasic region
ADE17	YMR120C	1.8506	7.93e-10	1.17e-07	231.763	367.82	71.723	83.323	No	Enzyme of 'de novo' purine biosynthesis containing both 5-aminoimidazole-4-carboxamide ribonucleotide transformylase and inosine monophosphate cyclohydrolase activities, isozyme of Ade16p; ade16 ade17 mutants require adenine and histidine
MUP1	YGR055W	1.8239	3.08e-10	5.1e-08	173.761	130.196	37.406	43.445	No	High affinity methionine permease, integral membrane protein with 13 putative membrane-spanning regions; also involved in cysteine uptake
BAR1	YIL015W	1.81272	1.58e-06	6.97e-05	14.802	14.265	3.501	3.577	No	Aspartyl protease secreted into the periplasmic space of mating type a cells, helps cells find mating partners, cleaves and inactivates alpha factor allowing cells to recover from alpha-factor-induced cell cycle arrest
CAR1	YPL111W	1.80795	1.89e-08	1.74e-06	92.404	140.042	27.869	32.606	No	Arginase, responsible for arginine degradation, expression responds to both induction by arginine and nitrogen catabolite repression; disruption enhances freeze tolerance
YNL058C	YNL058C	1.80554	5.46e-07	2.85e-05	40.796	46.905	9.266	12.549	No	Putative protein of unknown function; green fluorescent protein (GFP)-fusion protein localizes to the vacuole; YNL058C is not an essential gene
IRC7	YFR055W	1.76016	1.91e-08	1.74e-06	106.787	140.597	28.835	38.453	No	Putative cystathionine beta-lyase; involved in copper ion homeostasis and sulfur metabolism; null mutant displays increased levels of spontaneous Rad52p foci; expression induced by nitrogen limitation in a GLN3, GAT1-dependent manner
FYV5	YCL058C	1.74673	1.93e-09	2.47e-07	1151.9	1489.05	370.156	339.434	Yes	Protein involved in regulation of the mating pathway; binds with Matalpha2p to promoters of haploid-specific genes; required for survival upon exposure to K1 killer toxin; involved in ion homeostasis
YCR051W	YCR051W	1.73803	1.68e-09	2.25e-07	540.651	724.062	162.261	191.705	No	Putative protein of unknown function; green fluorescent protein (GFP)-fusion protein localizes to the cytoplasm and nucleus; contains ankyrin (Ank) repeats; YCR051W is not an essential gene
KRR1	YCL059C	1.71853	3.51e-09	4.12e-07	627.351	903.941	198.275	239.739	No	Essential nucleolar protein required for the synthesis of 18S rRNA and for the assembly of 40S ribosomal subunit
PWP2	YCR057C	1.71164	2.08e-07	1.28e-05	298.338	249.331	50.232	102.358	No	Conserved 90S pre-ribosomal component essential for proper endonucleolytic cleavage of the 35 S rRNA precursor at A0, A1, and A2 sites; contains eight WD-repeats; PWP2 deletion leads to defects in cell cycle and bud morphogenesis
GDH1	YOR375C	1.71052	3.98e-09	4.57e-07	390.07	572.611	130.49	147.975	No	NADP(+)-dependent glutamate dehydrogenase, synthesizes glutamate from ammonia and alpha-ketoglutarate; rate of alpha-ketoglutarate utilization differs from Gdh3p; expression regulated by nitrogen and carbon sources
NPP1	YCR026C	1.70726	1.41e-07	9.66e-06	79.431	54.011	14.712	22.828	No	Nucleotide pyrophosphatase/phosphodiesterase family member; mediates extracellular nucleotide phosphate hydrolysis along with Npp2p and Pho5p; activity and expression enhanced during conditions of phosphate starvation
RSA4	YCR072C	1.69503	4.26e-09	4.8e-07	293.151	304.531	71.9	103.075	No	WD-repeat protein involved in ribosome biogenesis; may interact with ribosomes; required for maturation and efficient intra-nuclear transport or pre-60S ribosomal subunits, localizes to the nucleolus
NCE102	YPR149W	1.67273	4e-08	3.26e-06	597.504	490.34	176.242	131.672	No	Protein of unknown function; contains transmembrane domains; involved in secretion of proteins that lack classical secretory signal sequences; component of the detergent-insoluble glycolipid-enriched complexes (DIGs)
BUD23	YCR047C	1.66875	3.04e-09	3.72e-07	599.499	802.766	212.068	205.826	No	Methyltransferase, methylates residue G1575 of 18S rRNA; required for rRNA processing and nuclear export of 40S ribosomal subunits independently of methylation activity; diploid mutant displays random budding pattern
RSC6	YCR052W	1.65515	1.9e-08	1.74e-06	88.014	80.668	23.448	27.221	No	Component of the RSC chromatin remodeling complex; essential for mitotic growth; homolog of SWI/SNF subunit Swp73p
TUP1	YCR084C	1.6176	1.52e-07	1e-05	437.464	349.807	89.937	150.618	Yes	General repressor of transcription, forms complex with Cyc8p, involved in the establishment of repressive chromatin structure through interactions with histones H3 and H4, appears to enhance expression of some genes
PIR3	YKL163W	1.61129	3.8e-05	0.000977293	67.5	28.724	13.027	13.807	No	O-glycosylated covalently-bound cell wall protein required for cell wall stability; expression is cell cycle regulated, peaking in M/G1 and also subject to regulation by the cell integrity pathway
THR4	YCR053W	1.60707	6.25e-09	6.51e-07	325.256	420.397	122.627	113.286	No	Threonine synthase, conserved protein that catalyzes formation of threonine from O-phosphohomoserine; expression is regulated by the GCN4-mediated general amino acid control pathway
ALK1	YGL021W	1.59934	4.51e-08	3.57e-06	54.79	50.729	15.384	17.826	No	Protein kinase; accumulation and phosphorylation are periodic during the cell cycle; phosphorylated in response to DNA damage; contains characteristic motifs for degradation via the APC pathway; similar to Alk2p and to mammalian haspins
IZH3	YLR023C	1.5919	5.67e-07	2.93e-05	42.596	48.52	12.107	16.047	No	Membrane protein involved in zinc ion homeostasis, member of the four-protein IZH family, expression induced by zinc deficiency; deletion reduces sensitivity to elevated zinc and shortens lag phase, overexpression reduces Zap1p activity
DIP5	YPL265W	1.58794	5.75e-07	2.94e-05	34.295	44.462	11.553	12.932	No	Dicarboxylic amino acid permease, mediates high-affinity and high-capacity transport of L-glutamate and L-aspartate; also a transporter for Gln, Asn, Ser, Ala, and Gly
NFS1	YCL017C	1.58413	1.68e-08	1.6e-06	154.454	129.265	46.377	44.536	No	Cysteine desulfurase involved in iron-sulfur cluster (Fe/S) biogenesis and in thio-modification of mitochondrial and cytoplasmic tRNAs; essential protein located predominantly in mitochondria
BAP3	YDR046C	1.58122	3.41e-07	1.89e-05	49.798	38.816	13.651	14.22	No	Amino acid permease involved in the uptake of cysteine, leucine, isoleucine and valine
FRE2	YKL220C	1.54393	1.44e-05	0.000463223	25.595	17.547	5.27	8.078	No	Ferric reductase and cupric reductase, reduces siderophore-bound iron and oxidized copper prior to uptake by transporters; expression induced by low iron levels but not by low copper levels
PHO87	YCR037C	1.52397	8.46e-07	4.04e-05	83.956	72.683	19.675	31.712	No	Low-affinity inorganic phosphate (Pi) transporter, involved in activation of PHO pathway; expression is independent of Pi concentration and Pho4p activity; contains 12 membrane-spanning segments
AQR1	YNL065W	1.51102	1.06e-07	7.82e-06	197.371	206.316	58.213	77.997	No	Plasma membrane multidrug transporter of the major facilitator superfamily, confers resistance to short-chain monocarboxylic acids and quinidine; involved in the excretion of excess amino acids
YHR033W	YHR033W	1.50866	0.000248204	0.00431064	20.631	12.521	5.682	4.147	No	Putative protein of unknown function; epitope-tagged protein localizes to the cytoplasm
MIG1	YGL035C	1.50699	5.83e-06	0.000226144	87.878	83.407	19.133	36.517	Yes	Transcription factor involved in glucose repression; sequence specific DNA binding protein containing two Cys2His2 zinc finger motifs; regulated by the SNF1 kinase and the GLC7 phosphatase
BUD3	YCL014W	1.50147	1.96e-07	1.22e-05	37.409	29.706	10.81	12.048	No	Protein involved in bud-site selection and required for axial budding pattern; localizes with septins to bud neck in mitosis and may constitute an axial landmark for next round of budding
PUT4	YOR348C	1.49839	0.00364762	0.0290724	4.165	2.546	1.014	0.472	No	Proline permease, required for high-affinity transport of proline; also transports the toxic proline analog azetidine-2-carboxylate (AzC); PUT4 transcription is repressed in ammonia-grown cells
MUP3	YHL036W	1.48603	0.000126884	0.0026249	12.749	13.735	3.69	4.57	No	Low affinity methionine permease, similar to Mup1p
ADF1	YCL058W-A	1.48036	2.27e-05	0.000653045	704.855	891.304	272.38	192.501	No	Transcriptional repressor encoded by the antisense strand of the FYV5 gene; negatively regulates transcription of FYV5 by binding to the promoter on the sense strand
SHM2	YLR058C	1.47658	9.1e-07	4.3e-05	266.982	431.819	115.388	123.997	No	Cytosolic serine hydroxymethyltransferase, converts serine to glycine plus 5,10 methylenetetrahydrofolate; major isoform involved in generating precursors for purine, pyrimidine, amino acid, and lipid biosynthesis
YBR071W	YBR071W	1.475	1.7e-05	0.000529552	127.973	87.865	32.584	37.559	No	Putative protein of unknown function; (GFP)-fusion and epitope-tagged proteins localize to the cytoplasm; mRNA expression may be regulated by the cell cycle and/or cell wall stress
ELO2	YCR034W	1.46394	3.4e-07	1.89e-05	429.494	594.383	164.182	191.715	No	Fatty acid elongase, involved in sphingolipid biosynthesis; acts on fatty acids of up to 24 carbons in length; mutations have regulatory effects on 1,3-beta-glucan synthase, vacuolar ATPase, and the secretory pathway
GCV1	YDR019C	1.46367	4.42e-06	0.00017273	74.935	78.575	31.889	20.46	No	T subunit of the mitochondrial glycine decarboxylase complex, required for the catabolism of glycine to 5,10-methylene-THF; expression is regulated by levels of levels of 5,10-methylene-THF in the cytoplasm
HOF1	YMR032W	1.4627	2.64e-05	0.000730895	17.663	20.842	5.458	7.351	No	Bud neck-localized, SH3 domain-containing protein required for cytokinesis; regulates actomyosin ring dynamics and septin localization; interacts with the formins, Bni1p and Bnr1p, and with Cyk3p, Vrp1p, and Bni5p
RRP43	YCR035C	1.46049	6.81e-08	5.18e-06	295.088	322.815	107.113	110.78	No	Exosome non-catalytic core component; involved in 3'-5' RNA processing and degradation in both the nucleus and the cytoplasm; has similarity to E. coli RNase PH and to human hRrp43p (OIP2, EXOSC8)
YOL019W	YOL019W	1.45881	6.95e-06	0.00025381	53.797	51.272	13.675	22.052	No	Protein of unknown function; green fluorescent protein (GFP)-fusion protein localizes to the cell periphery and vacuole
FEN2	YCR028C	1.451	7.25e-06	0.000263022	93.348	88.085	22.375	39.672	No	Plasma membrane H+-pantothenate symporter; confers sensitivity to the antifungal agent fenpropimorph
CCC2	YDR270W	1.4509	2.56e-06	0.000106497	29.302	24.331	10.704	8.068	No	Cu(+2)-transporting P-type ATPase, required for export of copper from the cytosol into an extracytosolic compartment; has similarity to human proteins involved in Menkes and Wilsons diseases
ILV6	YCL009C	1.45074	1.09e-07	7.95e-06	387.297	448.165	147.395	147.729	No	Regulatory subunit of acetolactate synthase, which catalyzes the first step of branched-chain amino acid biosynthesis; enhances activity of the Ilv2p catalytic subunit, localizes to mitochondria
YCR016W	YCR016W	1.42327	6.88e-06	0.00025381	471.341	705.533	253.305	158.332	No	Putative protein of unknown function; green fluorescent protein (GFP)-fusion protein localizes to the nucleolus and nucleus; predicted to be involved in ribosome biogenesis
ARN2	YHL047C	1.4194	4.87e-07	2.63e-05	219.501	197.426	65.404	85.475	No	Transporter, member of the ARN family of transporters that specifically recognize siderophore-iron chelates; responsible for uptake of iron bound to the siderophore triacetylfusarinine C
ILV2	YMR108W	1.41487	2.06e-06	8.77e-05	208.786	216.317	59.592	93.091	No	Acetolactate synthase, catalyses the first common step in isoleucine and valine biosynthesis and is the target of several classes of inhibitors, localizes to the mitochondria; expression of the gene is under general amino acid control
MAE1	YKL029C	1.39908	8.85e-05	0.00192963	107.78	110.232	21.349	53.921	No	Mitochondrial malic enzyme, catalyzes the oxidative decarboxylation of malate to pyruvate, which is a key intermediate in sugar metabolism and a precursor for synthesis of several amino acids
EMC1	YCL045C	1.39583	3.34e-06	0.000134801	163.076	153.648	44.774	70.469	No	Member of a transmembrane complex required for efficient folding of proteins in the ER; null mutant displays induction of the unfolded protein response; interacts with Gal80p
LEU9	YOR108W	1.37911	1.38e-05	0.000446345	61.846	71.08	18.626	29.717	No	Alpha-isopropylmalate synthase II (2-isopropylmalate synthase), catalyzes the first step in the leucine biosynthesis pathway; the minor isozyme, responsible for the residual alpha-IPMS activity detected in a leu4 null mutant
HO	YDL227C	1.37153	0.000215936	0.00388201	16.311	18.348	4.609	7.469	No	Site-specific endonuclease required for gene conversion at the MAT locus (homothallic switching) through the generation of a ds DNA break; expression restricted to mother cells in late G1 as controlled by Swi4p-Swi6p, Swi5p and Ash1p
FIT2	YOR382W	1.36488	4.15e-06	0.000163252	1123.88	1198.54	469.228	353.664	No	Mannoprotein that is incorporated into the cell wall via a glycosylphosphatidylinositol (GPI) anchor, involved in the retention of siderophore-iron in the cell wall
PHO4	YFR034C	1.36428	0.000103374	0.00217859	64.084	50.639	15.467	25.324	Yes	Basic helix-loop-helix (bHLH) transcription factor of the myc-family; binds cooperatively with Pho2p to the PHO5 promoter; function is regulated by phosphorylation at multiple sites and by phosphate availability
ASN1	YPR145W	1.35508	6.63e-06	0.000248864	140.469	221.279	65.64	70.391	No	Asparagine synthetase, isozyme of Asn2p; catalyzes the synthesis of L-asparagine from L-aspartate in the asparagine biosynthetic pathway
OPT2	YPR194C	1.35202	0.000147733	0.0029689	42.946	79.428	15.337	28.705	No	Oligopeptide transporter; member of the OPT family, with potential orthologs in S. pombe and C. albicans; also plays a role in formation of mature vacuoles
CTT1	YGR088W	1.34545	0.00144656	0.0150209	19.25	7.675	4.492	4.52	No	Cytosolic catalase T, has a role in protection from oxidative damage by hydrogen peroxide
ERG4	YGL012W	1.34246	5.24e-07	2.81e-05	298.29	292.01	120.422	107.782	No	C-24(28) sterol reductase, catalyzes the final step in ergosterol biosynthesis; mutants are viable, but lack ergosterol
CDC50	YCR094W	1.33572	1.21e-05	0.000403384	79.801	80.293	26.548	34.011	No	Endosomal protein that interacts with phospholipid flippase Drs2p; interaction with Cdc50p is essential for Drs2p catalytic activity; mutations affect cell polarity and polarized growth; similar to Ynr048wp and Lem3p
PIN2	YOR104W	1.33483	0.000171792	0.00331052	62.867	58.598	27.904	16.097	No	Protein that induces appearance of [PIN+] prion when overproduced; predicted to be palmitoylated
PIR1	YKL164C	1.33337	7.13e-07	3.48e-05	526.238	534.247	221.381	189.042	No	O-glycosylated protein required for cell wall stability; attached to the cell wall via beta-1,3-glucan; mediates mitochondrial translocation of Apn1p; expression regulated by the cell integrity pathway and by Swi5p during the cell cycle
HMX1	YLR205C	1.32688	0.000568606	0.00814134	45.594	40.612	21.279	9.306	No	ER localized heme oxygenase, involved in heme degradation during iron starvation and in the oxidative stress response; expression is regulated by AFT1 and oxidative stress; relocates to the perinuclear region in the presence of oxidants
CYC1	YJR048W	1.32106	0.00217078	0.0205039	223.53	363.53	111.463	59.335	No	Cytochrome c, isoform 1; electron carrier of the mitochondrial intermembrane space that transfers electrons from ubiquinone-cytochrome c oxidoreductase to cytochrome c oxidase during cellular respiration
FCY2	YER056C	1.31422	4.43e-05	0.00108745	514.005	626.454	148.939	285.002	No	Purine-cytosine permease, mediates purine (adenine, guanine, and hypoxanthine) and cytosine accumulation
CLB1	YGR108W	1.31322	0.000101747	0.0021605	28.874	35.379	10.81	13.375	No	B-type cyclin involved in cell cycle progression; activates Cdc28p to promote the transition from G2 to M phase; accumulates during G2 and M, then targeted via a destruction box motif for ubiquitin-mediated degradation by the proteasome
EXG1	YLR300W	1.31131	7.18e-07	3.48e-05	642.494	714.487	261.805	275.205	No	Major exo-1,3-beta-glucanase of the cell wall, involved in cell wall beta-glucan assembly; exists as three differentially glycosylated isoenzymes
BUD4	YJR092W	1.31124	5.4e-05	0.00128994	32.232	22.871	8.158	12.883	No	Protein involved in bud-site selection and required for axial budding pattern; localizes with septins to bud neck in mitosis and may constitute an axial landmark for next round of budding; potential Cdc28p substrate
MTD1	YKR080W	1.30692	0.000102953	0.00217787	187.892	373.492	122.073	90.064	No	NAD-dependent 5,10-methylenetetrahydrafolate dehydrogenase, plays a catalytic role in oxidation of cytoplasmic one-carbon units; expression is regulated by Bas1p and Bas2p, repressed by adenine, and may be induced by inositol and choline
HRP1	YOL123W	1.2992	1.94e-05	0.000583423	111.478	113.01	34.494	53.026	No	Subunit of cleavage factor I, a five-subunit complex required for the cleavage and polyadenylation of pre-mRNA 3' ends; RRM-containing heteronuclear RNA binding protein and hnRNPA/B family member that binds to poly (A) signal sequences
BAT1	YHR208W	1.29344	1.54e-05	0.00049388	181.81	249.318	73.067	96.118	No	Mitochondrial branched-chain amino acid aminotransferase, homolog of murine ECA39; highly expressed during logarithmic phase and repressed during stationary phase
SUN4	YNL066W	1.28934	4.12e-05	0.00103987	84.219	110.491	31.134	44.752	No	Cell wall protein related to glucanases, possibly involved in cell wall septation; member of the SUN family
BIK1	YCL029C	1.28884	6.11e-05	0.00142113	68.123	61.945	19.793	30.621	No	Microtubule-associated protein, component of the interface between microtubules and kinetochore, involved in sister chromatid separation; essential in polyploid cells but not in haploid or diploid cells; ortholog of mammalian CLIP-170
HXT2	YMR011W	1.28836	0.000727379	0.009618	22.159	54.477	16.504	11.95	No	High-affinity glucose transporter of the major facilitator superfamily, expression is induced by low levels of glucose and repressed by high levels of glucose
TAF2	YCR042C	1.28567	1.07e-05	0.000369552	54.391	41.878	17.176	21.226	No	TFIID subunit (150 kDa), involved in RNA polymerase II transcription initiation
HTA2	YBL003C	1.28564	8.8e-05	0.00192695	887.872	1114.15	428.498	287.213	No	Histone H2A, core histone protein required for chromatin assembly and chromosome function; one of two nearly identical (see also HTA1) subtypes; DNA damage-dependent phosphorylation by Mec1p facilitates DNA repair; acetylated by Nat4p
CDC39	YCR093W	1.28178	2.11e-05	0.000617396	78.818	52.848	22.552	29.805	No	Component of the CCR4-NOT complex, which has multiple roles in regulating mRNA levels including regulation of transcription and destabilizing mRNAs by deadenylation; basal transcription factor
FAF1	YIL019W	1.27847	2.27e-05	0.000653045	146.785	177.062	53.391	74.665	No	Protein required for pre-rRNA processing and 40S ribosomal subunit assembly
FIR1	YER032W	1.27602	0.000467042	0.00698948	13.586	9.497	3.749	5.012	No	Protein involved in 3' mRNA processing, interacts with Ref2p; potential Cdc28p substrate
PAT1	YCR077C	1.27424	5.88e-06	0.000226626	167.416	138.646	55.407	68.278	No	Topoisomerase II-associated deadenylation-dependent mRNA-decapping factor; also required for faithful chromosome transmission, maintenance of rDNA locus stability, and protection of mRNA 3'-UTRs from trimming; functionally linked to Pab1p
CSI2	YOL007C	1.27358	0.000183198	0.00345925	70.38	68.845	19.286	34.404	No	Protein of unknown function; green fluorescent protein (GFP)- fusion protein localizes to the mother side of the bud neck and the vacuole; YOL007C is not an essential gene
RSM10	YDR041W	1.2714	0.00109765	0.012353	45.146	60.188	19.935	18.308	No	Mitochondrial ribosomal protein of the small subunit, has similarity to E. coli S10 ribosomal protein; essential for viability, unlike most other mitoribosomal proteins
REX2	YLR059C	1.26229	8.44e-05	0.00187697	119.185	133.245	38.726	60.642	No	3'-5' RNA exonuclease; involved in 3'-end processing of U4 and U5 snRNAs, 5S and 5.8S rRNAs, and RNase P and RNase MRP RNA; localized to mitochondria and null suppresses escape of mtDNA to nucleus in yme1 yme2 mutants; RNase D exonuclease
HIS7	YBR248C	1.25391	1.32e-05	0.000428761	119.39	153.816	51.859	59.728	No	Imidazole glycerol phosphate synthase (glutamine amidotransferase:cyclase), catalyzes the fifth and sixth steps of histidine biosynthesis and also produces 5-aminoimidazole-4-carboxamide ribotide (AICAR), a purine precursor
SIM1	YIL123W	1.237	1.12e-05	0.000383541	122.601	114.768	46.483	51.877	No	Protein of the SUN family (Sim1p, Uth1p, Nca3p, Sun4p) that may participate in DNA replication, promoter contains SCB regulation box at -300 bp indicating that expression may be cell cycle-regulated
SDA1	YGR245C	1.23494	0.000139574	0.00285594	252.949	254.474	68.717	136.182	No	Highly conserved nuclear protein required for actin cytoskeleton organization and passage through Start, plays a critical role in G1 events, binds Nap1p, also involved in 60S ribosome biogenesis
PUS1	YPL212C	1.23431	4.29e-05	0.00105837	198.451	225.103	67.479	106.249	No	tRNA:pseudouridine synthase, introduces pseudouridines at positions 26-28, 34-36, 65, and 67 of tRNA; nuclear protein that appears to be involved in tRNA export; also acts on U2 snRNA
SED1	YDR077W	1.22986	1.87e-05	0.000570826	1484.54	1071.07	457.982	597.796	No	Major stress-induced structural GPI-cell wall glycoprotein in stationary-phase cells, associates with translating ribosomes, possible role in mitochondrial genome maintenance; ORF contains two distinct variable minisatellites
ISU2	YOR226C	1.22973	0.000103987	0.00218333	388.338	417.619	181.111	131.613	No	Conserved protein of the mitochondrial matrix, required for synthesis of mitochondrial and cytosolic iron-sulfur proteins, performs a scaffolding function in mitochondria during Fe/S cluster assembly; isu1 isu2 double mutant is inviable
AIM20	YIL158W	1.22543	0.000650887	0.00891129	67.295	68.419	26.206	26.513	No	Putative protein of unknown function; overexpression causes a cell cycle delay or arrest; green fluorescent protein (GFP)-fusion protein localizes to the vacuole; null mutant displays elevated frequency of mitochondrial genome loss
KAR4	YCL055W	1.22332	0.000153575	0.00303217	65.583	81.004	34.459	25.196	Yes	Transcription factor required for gene regulation in response to pheromones; also required during meiosis; exists in two forms, a slower-migrating form more abundant during vegetative growth and a faster-migrating form induced by pheromone
PUS7	YOR243C	1.21752	3.62e-05	0.000938474	189.936	236.332	73.338	104.805	No	Pseudouridine synthase, catalyzes pseudouridylation at positions 35 and 56 in U2 snRNA, position 50 in 5S rRNA, position 13 in cytoplasmic tRNAs, and position 35 in pre-tRNA(Tyr); conserved in archaea, vertebrates, and some bacteria
ADE2	YOR128C	1.21429	1.32e-05	0.000428761	194.364	252.975	96.857	92.61	No	Phosphoribosylaminoimidazole carboxylase, catalyzes a step in the 'de novo' purine nucleotide biosynthetic pathway; red pigment accumulates in mutant cells deprived of adenine
YMR147W	YMR147W	1.21385	0.0035527	0.0285995	82.555	62.527	12.296	41.912	No	Putative protein of unknown function
SAM3	YPL274W	1.21353	0.00207284	0.0198029	10.734	9.937	3.607	4.393	No	High-affinity S-adenosylmethionine permease, required for utilization of S-adenosylmethionine as a sulfur source; has similarity to S-methylmethionine permease Mmp1p
MIX17	YMR002W	1.19687	0.000193347	0.00355543	470.27	401.441	204.901	139.946	No	Mitochondrial intermembrane space protein, required for normal oxygen consumption; contains twin cysteine-x9-cysteine motifs
GAS3	YMR215W	1.19347	4.04e-05	0.00102374	135.214	138.194	49.041	67.394	No	Putative 1,3-beta-glucanosyltransferase, has similarity to Gas1p; localizes to the cell wall
BUD14	YAR014C	1.18585	0.000624104	0.0086712	78.351	63.211	18.402	39.927	No	Protein involved in bud-site selection, Bud14p-Glc7p complex is a cortical regulator of dynein; inhibitor of the actin assembly factor Bnr1p (formin); diploid mutants display a random budding pattern instead of the wild-type bipolar pattern
YCR043C	YCR043C	1.18269	0.000236089	0.00413854	466.825	664.701	212.693	234.836	No	Putative protein of unknown function; green fluorescent protein (GFP)-fusion protein localizes to the Golgi apparatus; YCR043C is not an essential gene
NAF1	YNL124W	1.18252	0.000748719	0.00965653	154.249	133.439	35.083	83.225	No	RNA-binding protein required for the assembly of box H/ACA snoRNPs and thus for pre-rRNA processing, forms a complex with Shq1p and interacts with H/ACA snoRNP components Nhp2p and Cbf5p; similar to Gar1p
PHO90	YJL198W	1.18076	0.00041577	0.00639084	83.343	93.215	24.167	49.636	No	Low-affinity phosphate transporter; deletion of pho84, pho87, pho89, pho90, and pho91 causes synthetic lethality; transcription independent of Pi and Pho4p activity; overexpression results in vigorous growth
PET9	YBL030C	1.17528	2.98e-05	0.000803313	220.659	224.625	104.991	87.254	No	Major ADP/ATP carrier of the mitochondrial inner membrane, exchanges cytosolic ADP for mitochondrially synthesized ATP; also imports heme and ATP; phosphorylated; required for viability in many lab strains that carry a sal1 mutation
PET18	YCR020C	1.17407	6.08e-05	0.00141996	272.919	341.137	135.17	125.343	No	Protein of unknown function, has weak similarity to proteins involved in thiamin metabolism; expression is induced in the absence of thiamin
YDR089W	YDR089W	1.16975	0.000279736	0.00471279	32.874	35.96	11.211	18.101	No	Protein of unknown function; deletion confers resistance to Nickel
CPR8	YNR028W	1.16924	0.00020115	0.00366301	69.475	75.797	31.971	29.825	No	Peptidyl-prolyl cis-trans isomerase (cyclophilin), catalyzes the cis-trans isomerization of peptide bonds N-terminal to proline residues; similarity to Cpr4p suggests a potential role in the secretory pathway
CTO1	YCR015C	1.16425	0.000144878	0.00293248	83.528	83.395	38.066	33.608	No	Putative protein of unknown function; YCR015C is not an essential gene
RIX7	YLL034C	1.16328	3.49e-05	0.000910169	129.054	142.187	52.319	66.804	No	Putative ATPase of the AAA family, required for export of pre-ribosomal large subunits from the nucleus; distributed between the nucleolus, nucleoplasm, and nuclear periphery depending on growth conditions
YGL101W	YGL101W	1.16301	0.000515219	0.00758937	95.81	136.85	51.375	45.578	No	Putative protein of unknown function; non-essential gene with similarity to YBR242W; interacts with the DNA helicase Hpr5p
LYP1	YNL268W	1.16188	0.000229931	0.00404746	162.395	166.414	50.538	90.674	No	Lysine permease; one of three amino acid permeases (Alp1p, Can1p, Lyp1p) responsible for uptake of cationic amino acids
CLB2	YPR119W	1.15929	0.000296097	0.00491486	63.88	68.664	21.774	35.053	No	B-type cyclin involved in cell cycle progression; activates Cdc28p to promote the transition from G2 to M phase; accumulates during G2 and M, then targeted via a destruction box motif for ubiquitin-mediated degradation by the proteasome
IZH1	YDR492W	1.15726	0.000184595	0.00347396	82.555	106.007	42.263	39.003	No	Membrane protein involved in zinc ion homeostasis, member of the four-protein IZH family; transcription is regulated directly by Zap1p, expression induced by zinc deficiency and fatty acids; deletion increases sensitivity to elevated zinc
CHS2	YBR038W	1.15569	0.000166223	0.00322531	22.344	21.126	8.948	10.004	No	Chitin synthase II; catalyzes transfer of N-acetylglucosamine (GlcNAc) to chitin upon activation of zymogenic form; required for chitin synthesis in the primary septum during cytokinesis; localization regulated by Cdk1p during mitosis
BUD31	YCR063W	1.15333	0.00243265	0.0222548	90.827	88.007	31.794	39.347	No	Component of the SF3b subcomplex of the U2 snRNP; diploid mutants display a random budding pattern instead of the wild-type bipolar pattern
MET17	YLR303W	1.15129	0.000631931	0.00875831	95.401	62.759	42.97	24.793	No	Methionine and cysteine synthase (O-acetyl homoserine-O-acetyl serine sulfhydrylase), required for sulfur amino acid synthesis
HHF1	YBR009C	1.15001	0.000100866	0.0021499	5519.9	5907.29	2294.84	2120.87	No	Histone H4, core histone protein required for chromatin assembly and chromosome function; one of two identical histone proteins (see also HHF2); contributes to telomeric silencing; N-terminal domain involved in maintaining genomic integrity
ADE4	YMR300C	1.14577	0.000134418	0.00277058	239.412	385.961	131.798	143.454	No	Phosphoribosylpyrophosphate amidotransferase (PRPPAT; amidophosphoribosyltransferase), catalyzes first step of the 'de novo' purine nucleotide biosynthetic pathway
PRY2	YKR013W	1.14397	0.000126037	0.00261702	283.205	263.816	94.428	145.154	No	Protein of unknown function
MDN1	YLR106C	1.14394	0.000655898	0.00895811	67.344	47.215	16.41	32.871	No	Huge dynein-related AAA-type ATPase (midasin), forms extended pre-60S particle with the Rix1 complex (Rix1p-Ipi1p-Ipi3p); acts in removal of ribosomal biogenesis factors at successive steps of pre-60S assembly and export from nucleus
YIH1	YCR059C	1.13868	8.17e-05	0.00182431	186.88	206.729	89.972	83.048	No	Protein that inhibits activation of Gcn2p, an eIF2 alpha subunit protein kinase, by competing for Gcn1p binding, thus impacting gene expression in response to starvation; has sequence and functional similarity to the mouse IMPACT gene
LDB16	YCL005W	1.1338	0.000563149	0.00814134	72.298	92.246	33.009	37.962	No	Protein of unknown function; null mutants have decreased net negative cell surface charge; GFP-fusion protein expression is induced in response to the DNA-damaging agent MMS; native protein is detected in purified mitochondria
ZPR1	YGR211W	1.13332	8.6e-05	0.00190534	214.11	257.846	89.83	120.646	No	Essential protein with two zinc fingers, present in the nucleus of growing cells but relocates to the cytoplasm in starved cells via a process mediated by Cpr1p; binds to translation elongation factor eEF-1 (Tef1p)
ILV3	YJR016C	1.13012	0.000279096	0.00471279	135.788	169.968	51.411	83.598	No	Dihydroxyacid dehydratase, catalyzes third step in the common pathway leading to biosynthesis of branched-chain amino acids
HHT1	YBR010W	1.12469	5.87e-05	0.0013943	5072.12	6102.73	2467.04	2268.66	No	Histone H3, core histone protein required for chromatin assembly, part of heterochromatin-mediated telomeric and HM silencing; one of two identical histone H3 proteins (see HHT2); regulated by acetylation, methylation, and phosphorylation
YIL169C	YIL169C	1.12021	0.0044312	0.0332902	19.59	10.828	3.796	8.874	No	Putative protein of unknown function; serine/threonine rich and highly similar to YOL155C, a putative glucan alpha-1,4-glucosidase; transcript is induced in both high and low pH environments; YIL169C is a non-essential gene
PGD1	YGL025C	1.117	0.00305332	0.0258838	51.442	36.632	11.435	25.835	No	Subunit of the RNA polymerase II mediator complex; associates with core polymerase subunits to form the RNA polymerase II holoenzyme; essential for basal and activated transcription; direct target of Cyc8p-Tup1p transcriptional corepressor
UTP14	YML093W	1.11432	7.79e-05	0.00176082	268.014	294.452	108.551	147.454	No	Subunit of U3-containing Small Subunit (SSU) processome complex involved in production of 18S rRNA and assembly of small ribosomal subunit
ADE1	YAR015W	1.11261	0.000369376	0.00590477	320.031	565.478	205.973	188.315	No	N-succinyl-5-aminoimidazole-4-carboxamide ribotide (SAICAR) synthetase, required for 'de novo' purine nucleotide biosynthesis; red pigment accumulates in mutant cells deprived of adenine
RNQ1	YCL028W	1.10834	0.00106172	0.0120918	117.122	94.3	31.217	61.694	No	[PIN(+)] prion, an infectious protein conformation that is generally an ordered protein aggregate
NIP7	YPL211W	1.10542	0.0002819	0.00472098	463.438	706.45	232.251	284.767	No	Nucleolar protein required for 60S ribosome subunit biogenesis, constituent of 66S pre-ribosomal particles; physically interacts with Nop8p and the exosome subunit Rrp43p
NSA1	YGL111W	1.10283	7.71e-05	0.00175323	236.96	281.376	108.209	129.441	No	Constituent of 66S pre-ribosomal particles, involved in 60S ribosomal subunit biogenesis
POS5	YPL188W	1.09939	0.000692996	0.0093513	50.44	45.91	18.19	24.931	No	Mitochondrial NADH kinase, phosphorylates NADH; also phosphorylates NAD(+) with lower specificity; required for the response to oxidative stress
NOP14	YDL148C	1.09752	0.000283345	0.0047311	222.08	223.617	76.768	126.08	No	Nucleolar protein, forms a complex with Noc4p that mediates maturation and nuclear export of 40S ribosomal subunits; also present in the small subunit processome complex, which is required for processing of pre-18S rRNA
HCM1	YCR065W	1.09602	0.000769956	0.00977333	42.781	40.78	14.559	22.936	Yes	Forkhead transcription factor that drives S-phase specific expression of genes involved in chromosome segregation, spindle dynamics, and budding; suppressor of calmodulin mutants with specific SPB assembly defects; telomere maintenance role
FAA4	YMR246W	1.0959	0.000261929	0.00449351	379.842	425.423	140.546	226.777	No	Long chain fatty acyl-CoA synthetase, activates imported fatty acids with a preference for C12:0-C16:0 chain lengths; functions in long chain fatty acid import; important for survival during stationary phase; localized to lipid particles
UTP11	YKL099C	1.09268	0.0001597	0.00310945	241.699	304.673	116.897	131.701	No	Subunit of U3-containing Small Subunit (SSU) processome complex involved in production of 18S rRNA and assembly of small ribosomal subunit
FUR1	YHR128W	1.08967	0.000292364	0.00486725	538.208	855.589	304.645	324.35	No	Uracil phosphoribosyltransferase, synthesizes UMP from uracil; involved in the pyrimidine salvage pathway
COX5A	YNL052W	1.08848	0.00164972	0.0165767	164.069	185.073	82.474	65.654	No	Subunit Va of cytochrome c oxidase, which is the terminal member of the mitochondrial inner membrane electron transport chain; predominantly expressed during aerobic growth while its isoform Vb (Cox5Bp) is expressed during anaerobic growth
EGT2	YNL327W	1.08817	0.00186371	0.0181703	43.161	21.992	11.612	17.404	No	Glycosylphosphatidylinositol (GPI)-anchored cell wall endoglucanase required for proper cell separation after cytokinesis, expression is activated by Swi5p and tightly regulated in a cell cycle-dependent manner
HAS1	YMR290C	1.0851	0.000935524	0.0110825	452.763	573.929	155.069	308.577	No	ATP-dependent RNA helicase; localizes to both the nuclear periphery and nucleolus; highly enriched in nuclear pore complex fractions; constituent of 66S pre-ribosomal particles
NOP4	YPL043W	1.08397	0.000249096	0.00431281	322.872	443.798	148.515	205.728	No	Nucleolar protein, essential for processing and maturation of 27S pre-rRNA and large ribosomal subunit biogenesis; constituent of 66S pre-ribosomal particles; contains four RNA recognition motifs (RRMs)
STP1	YDR463W	1.08188	0.000774851	0.00977333	60.464	55.019	20.123	32.37	Yes	Transcription factor, undergoes proteolytic processing by SPS (Ssy1p-Ptr3p-Ssy5p)-sensor component Ssy5p in response to extracellular amino acids; activates transcription of amino acid permease genes and may have a role in tRNA processing
SRO9	YCL037C	1.08081	0.000191482	0.00355408	143.418	138.181	55.997	74.361	No	Cytoplasmic RNA-binding protein that associates with translating ribosomes; involved in heme regulation of Hap1p as a component of the HMC complex, also involved in the organization of actin filaments; contains a La motif
GAS5	YOL030W	1.08039	0.000125297	0.00261129	156.322	167.887	67.432	83.52	No	1,3-beta-glucanosyltransferase, has similarity to Gas1p; localizes to the cell wall
SWI5	YDR146C	1.07985	0.000915096	0.0109326	26.373	30.068	10.48	15.222	Yes	Transcription factor that activates transcription of genes expressed at the M/G1 phase boundary and in G1 phase; localization to the nucleus occurs during G1 and appears to be regulated by phosphorylation by Cdc28p kinase
PTC6	YCR079W	1.07807	0.000930271	0.0110435	64.532	42.498	22.611	26.1	No	Mitochondrial type 2C protein phosphatase (PP2C) with similarity to mammalian PP1Ks; involved in mitophagy; null mutant is sensitive to rapamycin and has decreased phosphorylation of the Pda1 subunit of pyruvate dehydrogenase
MAK21	YDR060W	1.07634	0.000417954	0.00639084	279.624	307.839	101.207	170.253	No	Constituent of 66S pre-ribosomal particles, required for large (60S) ribosomal subunit biogenesis; involved in nuclear export of pre-ribosomes; required for maintenance of dsRNA virus; homolog of human CAATT-binding protein
DIS3	YOL021C	1.07626	0.000444306	0.00666696	132.946	134.912	46.2	77.466	No	Exosome core complex catalytic subunit; possesses both endonuclease and 3'-5' exonuclease activity; involved in 3'-5' RNA processing and degradation in both the nucleus and the cytoplasm; has similarity to E. coli RNase R and to human DIS3
SQT1	YIR012W	1.07584	0.000178907	0.00340104	423.567	494.772	177.857	249.488	No	Essential protein involved in a late step of 60S ribosomal subunit assembly or modification; contains multiple WD repeats; interacts with Qsr1p in a two-hybrid assay
STE2	YFL026W	1.07531	0.000357893	0.00573751	121.638	153.08	53.156	73.83	No	Receptor for alpha-factor pheromone; seven transmembrane-domain GPCR that interacts with both pheromone and a heterotrimeric G protein to initiate the signaling response that leads to mating between haploid a and alpha cells
CTP1	YBR291C	1.07189	0.00157736	0.0161379	60.026	97.531	32.03	39.062	No	Mitochondrial inner membrane citrate transporter, member of the mitochondrial carrier family
ELP3	YPL086C	1.0708	0.000174229	0.00334604	159.68	182.01	69.471	90.634	No	Subunit of Elongator complex, which is required for modification of wobble nucleosides in tRNA; exhibits histone acetyltransferase activity that is directed to histones H3 and H4; disruption confers resistance to K. lactis zymotoxin
NOP7	YGR103W	1.06613	0.000571913	0.0081552	507.348	755.319	232.392	354.057	No	Component of several different pre-ribosomal particles; forms a complex with Ytm1p and Erb1p that is required for maturation of the large ribosomal subunit; required for exit from G<sub>0</sub> and the initiation of cell proliferation
NBA1	YOL070C	1.06324	0.000198462	0.00362581	81.397	79.247	39.87	35.918	No	Protein of unknown function, localizes to the bud neck and cytoplasm; interacts with Nap1p; may interact with ribosomes, based on co-purification experiments; potential Cdc28p substrate
SED4	YCR067C	1.06284	0.00349791	0.0283592	28.65	16.849	6.896	13.502	No	Integral endoplasmic reticulum membrane protein, functions as a positive regulator of Sar1p probably through inhibition of GTPase activation by Sec23p; binds Sec16p, participates in vesicle formation, similar to Sec12p
GTT1	YIR038C	1.06101	0.00153384	0.0157499	90.71	79.389	43.748	33.107	No	ER associated glutathione S-transferase capable of homodimerization; expression induced during the diauxic shift and throughout stationary phase; functional overlap with Gtt2p, Grx1p, and Grx2p
PWP1	YLR196W	1.06005	0.000572472	0.0081552	322.259	436.885	137.033	217.245	No	Protein with WD-40 repeats involved in rRNA processing; associates with trans-acting ribosome biogenesis factors; similar to beta-transducin superfamily
DBP10	YDL031W	1.05723	0.000227785	0.00403065	258.535	347.507	127	160.593	No	Putative ATP-dependent RNA helicase of the DEAD-box protein family, constituent of 66S pre-ribosomal particles; essential protein involved in ribosome biogenesis
VHR2	YER064C	1.05665	0.00191295	0.0184951	64.814	57.591	18.956	37.038	No	Non-essential nuclear protein; null mutation has global effects on transcription
NOP2	YNL061W	1.05621	0.000357563	0.00573751	365.167	480.352	163.451	235.121	No	Probable RNA m(5)C methyltransferase, essential for processing and maturation of 27S pre-rRNA and large ribosomal subunit biogenesis; localized to the nucleolus; constituent of 66S pre-ribosomal particles
ADE13	YLR359W	1.05483	0.000347298	0.00564812	278.933	428.382	157.946	176.09	No	Adenylosuccinate lyase, catalyzes two steps in the 'de novo' purine nucleotide biosynthetic pathway; expression is repressed by adenine and activated by Bas1p and Pho2p; mutations in human ortholog ADSL cause adenylosuccinase deficiency
IXR1	YKL032C	1.05183	0.00293501	0.0253302	26.646	27.587	8.582	16.116	Yes	Protein that binds DNA containing intrastrand cross-links formed by cisplatin, contains two HMG (high mobility group box) domains, which confer the ability to bend cisplatin-modified DNA; mediates aerobic transcriptional repression of COX5b
DCC1	YCL016C	1.04561	0.000967434	0.0114125	48.533	47.783	22.505	22.612	No	Subunit of a complex with Ctf8p and Ctf18p that shares some components with Replication Factor C, required for sister chromatid cohesion and telomere length maintenance
FCF2	YLR051C	1.04416	0.000436966	0.00660634	541.468	781.95	336.77	280.993	No	Essential nucleolar protein involved in the early steps of 35S rRNA processing; interacts with Faf1p; member of a transcriptionally co-regulated set of genes called the RRB regulon
BMS1	YPL217C	1.04155	0.000891277	0.0107623	183.522	207.466	66.276	118.327	No	GTPase required for synthesis of 40S ribosomal subunits and for processing the 35S pre-rRNA at sites A0, A1, and A2; interacts with Rcl1p, which stimulates its GTPase and U3 snoRNA binding activities; has similarity to Tsr1p
GAR1	YHR089C	1.03231	0.000426808	0.00649094	905.827	1360.92	494.763	575.999	No	Protein component of the H/ACA snoRNP pseudouridylase complex, involved in the modification and cleavage of the 18S pre-rRNA
ADE6	YGR061C	1.03027	0.000805549	0.0100062	151.252	156.31	54.193	92.816	No	Formylglycinamidine-ribonucleotide (FGAM)-synthetase, catalyzes a step in the 'de novo' purine nucleotide biosynthetic pathway
LRE1	YCL051W	1.02922	0.0017619	0.0174546	27.23	26.192	10.81	14.416	No	Protein involved in control of cell wall structure and stress response; inhibits Cbk1p protein kinase activity; overproduction confers resistance to cell-wall degrading enzymes
SER2	YGR208W	1.02899	0.000314708	0.00516287	270.447	360.106	157.191	145.842	No	Phosphoserine phosphatase of the phosphoglycerate pathway, involved in serine and glycine biosynthesis, expression is regulated by the available nitrogen source
NMD3	YHR170W	1.02744	0.000757099	0.00970432	341.012	403.974	134.569	221.923	No	Protein involved in nuclear export of the large ribosomal subunit; acts as a Crm1p-dependent adapter protein for export of nascent ribosomal subunits through the nuclear pore complex
CUP9	YPL177C	1.02708	0.00146799	0.0152125	63.276	72.166	28.045	35.849	Yes	Homeodomain-containing transcriptional repressor of PTR2, which encodes a major peptide transporter; imported peptides activate ubiquitin-dependent proteolysis, resulting in degradation of Cup9p and de-repression of PTR2 transcription
TMA46	YOR091W	1.02253	0.000208186	0.00376676	376.932	457.43	190.554	214.818	No	Protein of unknown function that associates with translating ribosomes; interacts with GTPase Rbg1p
ESF1	YDR365C	1.02175	0.000281118	0.00472098	330.424	448.294	178.647	201.375	No	Nucleolar protein involved in pre-rRNA processing; depletion causes severely decreased 18S rRNA levels
LSG1	YGL099W	1.02091	0.000812899	0.0100593	156.731	178.212	61.667	99.577	No	Putative GTPase involved in 60S ribosomal subunit biogenesis; required for the release of Nmd3p from 60S subunits in the cytoplasm
YVH1	YIR026C	1.01939	0.000732521	0.009618	110.252	139.267	52.118	67.963	No	Protein phosphatase involved in vegetative growth at low temperatures, sporulation, and glycogen accumulation; mutants are defective in 60S ribosome assembly; member of the dual-specificity family of protein phosphatases
CIR1	YGR207C	1.01912	0.00118851	0.0130875	115.692	128.012	67.267	48.378	No	Protein that interacts with frataxin (Yfh1p); putative homolog of mammalian electron transfer flavoprotein complex subunit ETF-beta; authentic, non-tagged protein is detected in highly purified mitochondria in high-throughput studies
DBP3	YGL078C	1.01808	0.000919741	0.0109416	319.515	437.272	142.184	222.375	No	Putative ATP-dependent RNA helicase of the DEAD-box family involved in ribosomal biogenesis
MTR3	YGR158C	1.01703	0.000565049	0.00814134	147.437	159.618	71.405	75.963	No	Exosome non-catalytic core component; involved in 3'-5' RNA processing and degradation in both the nucleus and the cytoplasm; has similarity to E. coli RNase PH and to human hMtr3p (EXOSC6)
ECM2	YBR065C	1.017	0.00567195	0.0394026	67.86	48.636	16.917	36.881	No	Pre-mRNA splicing factor, facilitates the cooperative formation of U2/U6 helix II in association with stem II in the spliceosome, function may be regulated by Slu7p
ALB1	YJL122W	1.01638	0.000775792	0.00977333	701.148	1112.98	416.332	437.832	No	Shuttling pre-60S factor; involved in the biogenesis of ribosomal large subunit; interacts directly with Arx1p; responsible for Tif6p recycling defects in absence of Rei1p
LTV1	YKL143W	1.01622	0.00031572	0.00516441	300.596	366.541	143.799	181.937	No	Component of the GSE complex, which is required for proper sorting of amino acid permease Gap1p; required for ribosomal small subunit export from nucleus; required for growth at low temperature
YMR310C	YMR310C	1.0141	0.0007304	0.009618	100.958	116.615	47.992	56.997	No	Putative protein of unknown function; predicted to be involved in ribosome biogenesis; green fluorescent protein (GFP)-fusion protein localizes to the nucleus; YMR310C is not an essential gene
ALD4	YOR374W	1.0136	0.00303207	0.0257963	71.412	36.18	25.428	25.619	No	Mitochondrial aldehyde dehydrogenase, required for growth on ethanol and conversion of acetaldehyde to acetate; phosphorylated; activity is K+ dependent; utilizes NADP+ or NAD+ equally as coenzymes; expression is glucose repressed
PRP5	YBR237W	1.01344	0.000977018	0.011478	36.796	29.383	14.17	17.915	No	RNA helicase in the DEAD-box family, necessary for prespliceosome formation, bridges U1 and U2 snRNPs and enables stable U2 snRNP association with intron RNA
RNA15	YGL044C	1.01228	0.00065067	0.00891129	107.245	111.912	51.458	54.451	No	Cleavage and polyadenylation factor I (CF I) component involved in cleavage and polyadenylation of mRNA 3' ends; interacts with the A-rich polyadenylation signal in complex with Rna14p and Hrp1p
SAM1	YLR180W	1.01221	0.000665542	0.0090459	435.664	549.443	191.072	286.83	No	S-adenosylmethionine synthetase, catalyzes transfer of the adenosyl group of ATP to the sulfur atom of methionine; one of two differentially regulated isozymes (Sam1p and Sam2p)
CTR86	YCR054C	1.01122	0.000694918	0.00935299	45.506	43.971	22.057	21.59	No	Essential protein of unknown function; upstream region contains a Gcn4p responsive site suggesting a possible role in amino acid biosynthesis
DIP2	YLR129W	1.01111	0.00107233	0.0121165	199.181	211.549	72.69	126.169	No	Nucleolar protein, specifically associated with the U3 snoRNA, part of the large ribonucleoprotein complex known as the small subunit (SSU) processome, required for 18S rRNA biogenesis, part of the active pre-rRNA processing complex
YTM1	YOR272W	1.01088	0.000500529	0.00743134	338.988	419.622	154.468	215.82	No	Constituent of 66S pre-ribosomal particles, forms a complex with Nop7p and Erb1p that is required for maturation of the large ribosomal subunit; has seven C-terminal WD repeats
KIN3	YAR018C	1.00537	0.00144114	0.0150172	40.192	45.638	20.866	20.715	No	Nonessential protein kinase with unknown cellular role
RSA1	YPL193W	1.00343	0.000687723	0.00931289	124.402	151.813	59.144	75.874	No	Protein involved in the assembly of 60S ribosomal subunits; functionally interacts with Dbp6p; functions in a late nucleoplasmic step of the assembly
COS1	YNL336W	-1.00099	0.00207727	0.0198116	76.385	103.617	260.544	144.083	No	Protein of unknown function, member of the DUP380 subfamily of conserved, often subtelomerically-encoded proteins
PRE3	YJL001W	-1.00158	0.00178809	0.0175902	168.983	133.258	411.404	250.687	No	Beta 1 subunit of the 20S proteasome, responsible for cleavage after acidic residues in peptides
APN2	YBL019W	-1.0027	0.00382924	0.0301358	11.026	8.425	21.208	23.192	No	Class II abasic (AP) endonuclease involved in repair of DNA damage; homolog of human HAP1 and E. coli exoIII
PDR3	YBL005W	-1.00998	0.000747275	0.00965653	12.389	11.009	28.435	24.165	Yes	Transcriptional activator of the pleiotropic drug resistance network, regulates expression of ATP-binding cassette (ABC) transporters through binding to cis-acting sites known as PDREs (PDR responsive elements)
KKQ8	YKL168C	-1.0107	0.00573513	0.0396457	8.194	4.858	13.321	17.089	No	Putative serine/threonine protein kinase with unknown cellular role
ATG2	YNL242W	-1.01373	0.00349526	0.0283592	4.924	2.881	8.394	9.689	No	Peripheral membrane protein required for vesicle formation during autophagy, pexophagy, and the cytoplasm-to-vaucole targeting (Cvt) pathway; involved in Atg9p cycling between the phagophore assembly site and mitochondria
CAK1	YFL029C	-1.01479	0.00383856	0.030167	15.123	13.8	38.396	28.223	No	Cyclin-dependent kinase-activating kinase required for passage through the cell cycle, phosphorylates and activates Cdc28p; nucleotide-binding pocket differs significantly from those of most other protein kinases
HEF3	YNL014W	-1.01666	0.00434465	0.0328859	4.136	3.372	7.969	9.522	No	Translational elongation factor EF-3; paralog of YEF3 and member of the ABC superfamily; stimulates EF-1 alpha-dependent binding of aminoacyl-tRNA by the ribosome; normally expressed in zinc deficient cells
IML2	YJL082W	-1.01705	0.00346259	0.0282377	9.712	6.099	17.094	19.507	No	Protein of unknown function; the authentic, non-tagged protein is detected in highly purified mitochondria in high-throughput studies
INP2	YMR163C	-1.01711	0.00616021	0.0416303	4.048	5.324	11.871	10.21	No	Peroxisome-specific receptor important for peroxisome inheritance; co-fractionates with peroxisome membranes and co-localizes with peroxisomes in vivo; physically interacts with the myosin V motor Myo2p; INP2 is not an essential gene
URA8	YJR103W	-1.01975	0.000381958	0.0060373	31.307	28.569	66.064	68.052	No	Minor CTP synthase isozyme (see also URA7), catalyzes the ATP-dependent transfer of the amide nitrogen from glutamine to UTP, forming CTP, the final step in de novo biosynthesis of pyrimidines; involved in phospholipid biosynthesis
LHS1	YKL073W	-1.0219	0.000410415	0.006362	40.29	37.071	103.623	71.236	No	Molecular chaperone of the endoplasmic reticulum lumen, involved in polypeptide translocation and folding; nucleotide exchange factor for the ER lumenal Hsp70 chaperone Kar2p; regulated by the unfolded protein response pathway
IRC6	YFR043C	-1.02625	0.00350548	0.0283592	24.816	24.331	59.097	53.773	No	Putative protein of unknown function; null mutant displays increased levels of spontaneous Rad52p foci
YDL206W	YDL206W	-1.02634	0.00299913	0.0256646	7.348	5.375	14.524	15.134	No	Putative protein of unknown function; YDL206W is not an essential protein
UBP7	YIL156W	-1.02776	0.00280328	0.0244939	5.07	3.928	9.749	11.213	No	Ubiquitin-specific protease that cleaves ubiquitin-protein fusions
FCY21	YER060W	-1.02868	0.000736962	0.009618	19.668	24.473	49.713	50.629	No	Putative purine-cytosine permease, very similar to Fcy2p but cannot substitute for its function
YGP1	YNL160W	-1.02954	0.000818079	0.0100729	125.832	94.662	305.152	194.869	No	Cell wall-related secretory glycoprotein; induced by nutrient deprivation-associated growth arrest and upon entry into stationary phase; may be involved in adaptation prior to stationary phase entry; has similarity to Sps100p
COX11	YPL132W	-1.03148	0.00258838	0.023483	22.811	28.673	69.884	48.958	No	Mitochondrial inner membrane protein required for delivery of copper to the Cox1p subunit of cytochrome c oxidase; association with mitochondrial ribosomes suggests that copper delivery may occur during translation of Cox1p
HUL5	YGL141W	-1.03193	0.00264076	0.0237753	9.566	6.254	22.245	14.908	No	Ubiquitin-conjugating enzyme (E4), elongates polyubiquitin chains on substrate proteins; works in opposition to Ubp6p polyubiquitin-shortening activity; required for retrograde transport of misfolded proteins into cytoplasm during ERAD
DIA4	YHR011W	-1.03289	0.00458589	0.0340433	13.586	7.985	24.639	26.376	No	Probable mitochondrial seryl-tRNA synthetase, mutant displays increased invasive and pseudohyphal growth
YJL113W	YJL113W	-1.03465	0.00771152	0.0485921	3.182	1.822	4.527	7.665	No	Retrotransposon TYA Gag and TYB Pol genes; transcribed/translated as one unit; polyprotein is processed to make a nucleocapsid-like protein (Gag), reverse transcriptase (RT), protease (PR), and integrase (IN); similar to retroviral genes
TOG1	YER184C	-1.04066	0.00274023	0.0242135	6.764	5.621	12.638	16.529	Yes	Putative zinc cluster protein; deletion confers sensitivity to Calcufluor white, and prevents growth on glycerol or lactate as sole carbon source
VPS8	YAL002W	-1.04583	0.000736197	0.009618	11.357	9.678	20.383	28.223	No	Membrane-associated protein that interacts with Vps21p to facilitate soluble vacuolar protein localization; component of the CORVET complex; required for localization and trafficking of the CPY sorting receptor; contains RING finger motif
YJR107W	YJR107W	-1.04914	0.00295283	0.025406	20.077	21.734	61.856	36.989	No	Putative protein of unknown function; has sequence or structural similarity to lipases
YDR248C	YDR248C	-1.04918	0.00227528	0.0212675	48.416	55.019	138.742	98.388	No	Putative protein of unknown function; sequence similarity to bacterial and human gluconokinase; green fluorescent protein (GFP)-fusion protein localizes to the cytoplasm; upregulated by deletion of the RNAP-II associated factor, PAF1
UGO1	YDR470C	-1.0493	0.00226721	0.0212272	14.646	9.51	28.045	29.039	No	Protein of unknown function; outer membrane component of the mitochondrial fusion machinery; Ugo1p bind directly to Fzo1p and Mgm1p and thereby link these two GTPases during mitochondrial fusion
UFD1	YGR048W	-1.05009	0.00558191	0.0392657	44.786	20.687	104.779	53.587	No	Protein that interacts with Cdc48p and Npl4p, involved in recognition of polyubiquitinated proteins and their presentation to the 26S proteasome for degradation; involved in transporting proteins from the ER to the cytosol
PPZ2	YDR436W	-1.05023	0.00357574	0.0287438	9.08	5.039	17.577	16.332	No	Serine/threonine protein phosphatase Z, isoform of Ppz1p; involved in regulation of potassium transport, which affects osmotic stability, cell cycle progression, and halotolerance
TPS1	YBR126C	-1.05247	0.00340116	0.0279391	44.397	18.025	80.895	68.514	No	Synthase subunit of trehalose-6-phosphate synthase/phosphatase complex, which synthesizes the storage carbohydrate trehalose; also found in a monomeric form; expression is induced by the stress response and repressed by the Ras-cAMP pathway
YMR210W	YMR210W	-1.05533	0.00106927	0.0121063	20.447	16.798	49.018	38.227	No	Putative acyltransferase with similarity to Eeb1p and Eht1p, has a minor role in medium-chain fatty acid ethyl ester biosynthesis; may be involved in lipid metabolism and detoxification
MON1	YGL124C	-1.05964	0.0016787	0.0168379	9.469	7.326	20.241	19.674	No	Protein required for fusion of cvt-vesicles and autophagosomes with the vacuole; associates, as a complex with Ccz1p, with a perivacuolar compartment; potential Cdc28p substrate
YJL017W	YJL016W	-1.06025	0.000726982	0.009618	20.378	20.364	39.811	55.336	No	Putative protein of unknown function; GFP-fusion protein localizes to the cytoplasm; conserved in closely related Saccharomyces species
YET3	YDL072C	-1.0625	0.0017035	0.0169958	115.799	97.802	319.016	174.154	No	Protein of unknown function; YET3 null mutant decreases the level of secreted invertase; homolog of human BAP31 protein
KTR2	YKR061W	-1.06349	0.000584946	0.00829091	21.546	24.46	55.867	51.543	No	Mannosyltransferase involved in N-linked protein glycosylation; member of the KRE2/MNT1 mannosyltransferase family
HRI1	YLR301W	-1.06666	0.000765888	0.00977245	160.76	194.648	519.272	303.959	No	Protein of unknown function that interacts with Sec72p
YPL247C	YPL247C	-1.0667	0.0011568	0.0128897	14.228	11.087	29.967	30.071	No	Putative protein of unknown function; green fluorescent protein (GFP)-fusion protein localizes to the cytoplasm and nucleus; similar to the petunia WD repeat protein an11; overexpression causes a cell cycle delay or arrest
RCN1	YKL159C	-1.06914	0.0033068	0.0272835	33.273	30.12	91.221	59.394	No	Protein involved in calcineurin regulation during calcium signaling; has similarity to H. sapiens DSCR1 which is found in the Down Syndrome candidate region
RXT3	YDL076C	-1.0738	0.0057695	0.0397368	10.686	10.169	27.02	24.587	No	Subunit of the RPD3L complex; involved in histone deacetylation
GPX2	YBR244W	-1.07798	0.0015921	0.0162158	77.329	110.607	245.784	187.47	No	Phospholipid hydroperoxide glutathione peroxidase induced by glucose starvation that protects cells from phospholipid hydroperoxides and nonphospholipid peroxides during oxidative stress
CWC23	YGL128C	-1.07853	0.00649409	0.0431942	13.118	11.526	38.49	23.084	No	Component of a complex containing Cef1p, putatively involved in pre-mRNA splicing; has similarity to E. coli DnaJ and other DnaJ-like proteins and to S. pombe Cwf23p
YNL011C	YNL011C	-1.08006	0.00233767	0.0216706	11.104	8.593	25.228	22.779	No	Putative protein of unknown function; YNL011C is not an essential gene
YPR1	YDR368W	-1.08014	0.000146879	0.00296232	80.939	81.741	204.653	173.093	No	NADPH-dependent aldo-keto reductase, reduces multiple substrates including 2-methylbutyraldehyde and D,L-glyceraldehyde, expression is induced by osmotic and oxidative stress; functionally redundant with other aldo-keto reductases
FMP25	YLR077W	-1.08341	0.00102083	0.0117288	20.777	12.405	39.044	40.782	No	Mitochondrial inner membrane protein required for an early step in assembly of respiratory complex III (cytochrome bc1 complex); mRNA is targeted to mitochondria
CPR6	YLR216C	-1.08387	0.00125006	0.0136056	867.571	586.592	2374.89	1124.45	No	Peptidyl-prolyl cis-trans isomerase (cyclophilin), catalyzes the cis-trans isomerization of peptide bonds N-terminal to proline residues; binds to Hsp82p and contributes to chaperone activity
SIA1	YOR137C	-1.08515	0.00221292	0.0207535	9.537	6.435	17.188	21.934	No	Protein of unassigned function involved in activation of the Pma1p plasma membrane H+-ATPase by glucose
LDH1	YBR204C	-1.08548	0.00323232	0.0267868	16.418	9.484	35.39	28.597	No	Serine hydrolase; YBR204C is not an essential gene
ATG20	YDL113C	-1.08627	0.00309033	0.025993	8.447	4.884	18.013	15.124	No	Sorting nexin family member required for the cytoplasm-to-vacuole targeting (Cvt) pathway and for endosomal sorting; has a Phox homology domain that binds phosphatidylinositol-3-phosphate; interacts with Snx4p; potential Cdc28p substrate
AUS1	YOR011W	-1.09386	0.00142665	0.0149215	4.039	3.217	7.722	10.043	No	Transporter of the ATP-binding cassette family, involved in uptake of sterols and anaerobic growth
PIH1	YHR034C	-1.09697	0.00108305	0.0122131	19.133	18.413	51.057	40.065	No	Protein of unresolved function; may function in protein folding and/or rRNA processing, interacts with a chaperone (Hsp82p), two chromatin remodeling factors (Rvb1p, Rvb2p) and two rRNA processing factors (Rrp43p, Nop58p)
BNA4	YBL098W	-1.09724	0.000437918	0.00660634	18.432	22.121	47.143	50.167	No	Kynurenine 3-mono oxygenase, required for the de novo biosynthesis of NAD from tryptophan via kynurenine; expression regulated by Hst1p; putative therapeutic target for Huntington disease
PCD1	YLR151C	-1.10046	0.00534725	0.0382603	7.464	8.464	22.163	18.504	No	Peroxisomal nudix pyrophosphatase with specificity for coenzyme A and CoA derivatives, may function to remove potentially toxic oxidized CoA disulfide from peroxisomes to maintain the capacity for beta-oxidation of fatty acids
NAS6	YGR232W	-1.10284	0.00110724	0.0124359	62.556	47.228	161.235	102.712	No	Proteasome-interacting protein involved in the assembly of the base subcomplex of the 19S proteasomal regulatory particle (RP); ortholog of human oncoprotein gankyrin, which interacts with the Rb tumor suppressor and CDK4/6
VPS29	YHR012W	-1.10334	0.000731718	0.009618	47.511	40.418	128.58	83.382	No	Endosomal protein that is a subunit of the membrane-associated retromer complex essential for endosome-to-Golgi retrograde transport; forms a subcomplex with Vps35p and Vps26p that selects cargo proteins for endosome-to-Golgi retrieval
YMR315W	YMR315W	-1.10538	0.0011258	0.0125942	49.749	38.183	140.911	74.577	No	Protein with NADP(H) oxidoreductase activity; transcription is regulated by Stb5p in response to NADPH depletion induced by diamide; promoter contains a putative Stb5p binding site
SNX4	YJL036W	-1.10841	0.00118779	0.0130875	17.001	16.953	51.977	31.908	No	Sorting nexin, involved in retrieval of late-Golgi SNAREs from post-Golgi endosomes to the trans-Golgi network and in cytoplasm to vacuole transport; contains a PX phosphoinositide-binding domain; forms complexes with Snx41p and with Atg20p
YRO2	YBR054W	-1.10981	0.000512971	0.00757609	146.59	102.699	381.52	222.974	No	Putative protein of unknown function; the authentic, non-tagged protein is detected in a phosphorylated state in highly purified mitochondria in high-throughput studies; transcriptionally regulated by Haa1p
GLO4	YOR040W	-1.1101	0.00172138	0.0170929	19.911	16.475	49.348	40.635	No	Mitochondrial glyoxalase II, catalyzes the hydrolysis of S-D-lactoylglutathione into glutathione and D-lactate
SRY1	YKL218C	-1.11382	0.00313288	0.0261942	10.491	9.807	26.171	25.305	No	3-hydroxyaspartate dehydratase, deaminates L-threo-3-hydroxyaspartate to form oxaloacetate and ammonia; required in the presence of hydroxyaspartate; highly similar to mouse serine racemase (Srr) but has no serine racemase activity
VAB2	YEL005C	-1.11488	0.00584005	0.0400267	8.642	9.523	24.485	22.671	No	Protein with a potential role in vacuolar function, as suggested by its ability to bind Vac8p; likely member of BLOC complex involved in endosomal cargo sorting; Vab2p-GFP-fusion localizes to cytoplasm in punctate patter
YVC1	YOR087W	-1.11679	0.000984392	0.011478	9.547	6.771	21.326	19.32	No	Vacuolar cation channel, mediates release of Ca(2+) from the vacuole in response to hyperosmotic shock
OPI10	YOL032W	-1.12062	0.0051507	0.0372054	22.218	13.671	59.899	32.802	No	Protein with a possible role in phospholipid biosynthesis, based on inositol-excreting phenotype of the null mutant and its suppression by exogenous choline
DAL5	YJR152W	-1.12099	0.00159362	0.0162158	7.795	6.59	17.872	18.406	No	Allantoate permease; ureidosuccinate permease; also transports dipeptides, though with lower affinity than for allantoate and ureidosuccinate; expression is constitutive but sensitive to nitrogen catabolite repression
YER079W	YER079W	-1.12118	0.00651919	0.0432894	15.123	20.803	59.545	33.481	No	Putative protein of unknown function
MYO3	YKL129C	-1.12289	0.00363422	0.029048	7.386	2.972	10.598	16.244	No	One of two type I myosins; localizes to actin cortical patches; deletion of MYO3 has little effect on growth, but myo3 myo5 double deletion causes severe defects in growth and actin cytoskeleton organization
SAG1	YJR004C	-1.12476	0.00710563	0.0458	4.301	2.352	7.392	10.505	No	Alpha-agglutinin of alpha-cells, binds to Aga1p during agglutination, N-terminal half is homologous to the immunoglobulin superfamily and contains binding site for a-agglutinin, C-terminal half is highly glycosylated and contains GPI anchor
YPR003C	YPR003C	-1.12515	0.00656529	0.0433602	2.326	2.352	5.753	6.781	No	Putative sulfate permease; physically interacts with Hsp82p; green fluorescent protein (GFP)-fusion protein localizes to the ER; YPR003C is not an essential gene
POA1	YBR022W	-1.12951	0.00551131	0.0389688	21.653	18.542	54.04	49.587	No	Phosphatase that is highly specific for ADP-ribose 1''-phosphate, a tRNA splicing metabolite; may have a role in regulation of tRNA splicing
VPS68	YOL129W	-1.13008	0.000336642	0.00549069	91.314	81.857	229.127	184.914	No	Vacuolar membrane protein of unknown function involved in vacuolar protein sorting; also detected in the mitochondria
ENO2	YHR174W	-1.13246	6.06e-05	0.00141996	5362.28	6271.44	16764.3	11509.4	No	Enolase II, a phosphopyruvate hydratase that catalyzes the conversion of 2-phosphoglycerate to phosphoenolpyruvate during glycolysis and the reverse reaction during gluconeogenesis; expression is induced in response to glucose
AIM23	YJL131C	-1.13716	0.000893581	0.010767	13.858	16.268	39.681	36.085	No	Putative protein of unknown function; the authentic non-tagged protein is detected in highly purified mitochondria; null mutant is viable, displays severe respiratory growth defect and elevated frequency of mitochondrial genome loss
PLB1	YMR008C	-1.13724	9.07e-05	0.0019564	66.566	52.706	126.281	165.565	No	Phospholipase B (lysophospholipase) involved in lipid metabolism, required for deacylation of phosphatidylcholine and phosphatidylethanolamine but not phosphatidylinositol
EHT1	YBR177C	-1.14127	0.000405102	0.00629699	19.016	18.749	39.905	54.265	No	Acyl-coenzymeA:ethanol O-acyltransferase that plays a minor role in medium-chain fatty acid ethyl ester biosynthesis; possesses short-chain esterase activity; localizes to lipid particles and the mitochondrial outer membrane
YGK3	YOL128C	-1.14157	0.000387092	0.00610131	21.887	32.084	65.852	68.514	No	Protein kinase related to mammalian glycogen synthase kinases of the GSK-3 family; GSK-3 homologs (Mck1p, Rim11p, Mrk1p, Ygk3p) are involved in control of Msn2p-dependent transcription of stress responsive genes and in protein degradation
UIP3	YAR027W	-1.14417	0.00037283	0.0059431	162.852	208.034	579.159	333.056	No	Putative integral membrane protein of unknown function; interacts with Ulp1p at the nuclear periphery; member of DUP240 gene family
AAD14	YNL331C	-1.14548	0.00364564	0.0290724	6.209	7.908	20.371	17.02	No	Putative aryl-alcohol dehydrogenase with similarity to P. chrysosporium aryl-alcohol dehydrogenase; mutational analysis has not yet revealed a physiological role
CMG1	YLR271W	-1.14559	0.00280148	0.0244939	14.724	15.053	48.145	29.324	No	Putative protein of unknown function; green fluorescent protein (GFP)-fusion protein localizes to the cytoplasm and the nucleus and is induced in response to the DNA-damaging agent MMS
SFH1	YLR321C	-1.14856	0.00636183	0.0426167	8.7	7.843	29.979	15.242	No	Component of the RSC chromatin remodeling complex; essential gene required for cell cycle progression and maintenance of proper ploidy; phosphorylated in the G1 phase of the cell cycle; Snf5p paralog
YCL019W	YCL019W	-1.14989	4.82e-05	0.00116507	17.488	15.105	36.651	43.838	No	Retrotransposon TYA Gag and TYB Pol genes; transcribed/translated as one unit; polyprotein is processed to make a nucleocapsid-like protein (Gag), reverse transcriptase (RT), protease (PR), and integrase (IN); similar to retroviral genes
GDB1	YPR184W	-1.15	0.00358877	0.0288074	3.698	1.486	6.059	7.832	No	Glycogen debranching enzyme containing glucanotranferase and alpha-1,6-amyloglucosidase activities, required for glycogen degradation; phosphorylated in mitochondria
RRF1	YHR038W	-1.15312	0.0038963	0.0305078	14.461	13.141	41.544	31.476	No	Mitochondrial ribosome recycling factor, essential for mitochondrial protein synthesis and for the maintenance of the respiratory function of mitochondria
YPR098C	YPR098C	-1.15641	0.00473984	0.0349098	33.808	20.015	73.904	67.03	No	Protein of unknown function, localized to the mitochondrial outer membrane
YEL023C	YEL023C	-1.15781	0.00228084	0.021284	4.214	4.949	9.749	14.465	No	Putative protein of unknown function; expression is increased greatly during sporulation; YEL023C is not an essential gene
LAM5	YFL042C	-1.16309	0.00123448	0.0134988	7.873	4.936	18.65	15.016	No	Putative protein of unknown function; YFL042C is not an essential gene
SNX41	YDR425W	-1.16326	0.000764554	0.00977245	8.116	6.306	18.214	19.153	No	Sorting nexin, involved in the retrieval of late-Golgi SNAREs from the post-Golgi endosome to the trans-Golgi network; interacts with Snx4p
SUL2	YLR092W	-1.16363	0.00087528	0.0105918	5.284	4.135	11.223	13.276	No	High affinity sulfate permease; sulfate uptake is mediated by specific sulfate transporters Sul1p and Sul2p, which control the concentration of endogenous activated sulfate intermediates
FUN14	YAL008W	-1.16992	0.00230007	0.021428	25.098	23.646	76.486	50.717	No	Mitochondrial protein of unknown function
NRT1	YOR071C	-1.17018	0.000815179	0.0100593	8.214	7.029	17.235	22.484	No	High-affinity nicotinamide riboside transporter; also transports thiamine with low affinity; shares sequence similarity with Thi7p and Thi72p; proposed to be involved in 5-fluorocytosine sensitivity
ROD1	YOR018W	-1.17157	0.000842403	0.0102824	6.725	4.639	13.156	16.578	No	Membrane protein that binds the ubiquitin ligase Rsp5p via its 2 PY motifs; overexpression confers resistance to the GST substrate o-dinitrobenzene,zinc, and calcium; proposed to regulate the endocytosis of plasma membrane proteins
YPI1	YFR003C	-1.17685	0.00703741	0.0455423	97.24	31.308	240.467	104.146	No	Inhibitor of the type I protein phosphatase Glc7p, which is involved in regulation of a variety of metabolic processes; overproduction causes decreased cellular content of glycogen
YMR252C	YMR252C	-1.17806	0.00400959	0.0310866	50.06	61.415	180.58	103.223	No	Putative protein of unknown function; green fluorescent protein (GFP)-fusion protein localizes to mitochondria; YMR252C is not an essential gene
YMR087W	YMR087W	-1.18108	0.00273354	0.0242135	11.921	8.657	29.201	26.7	No	Putative ADP-ribose-1''-monophosphatase that converts ADP-ribose-1''-monophosphate to ADP-ribose; may have a role in tRNA splicing; contains an A1pp domain
PGM2	YMR105C	-1.18244	0.00457477	0.0340433	4.496	2.455	9.867	9.758	No	Phosphoglucomutase, catalyzes the conversion from glucose-1-phosphate to glucose-6-phosphate, which is a key step in hexose metabolism; functions as the acceptor for a Glc-phosphotransferase
YBR241C	YBR241C	-1.18427	0.00561286	0.0392657	6.18	2.584	13.899	11.262	No	Putative transporter, member of the sugar porter family; green fluorescent protein (GFP)-fusion protein localizes to the vacuolar membrane; YBR241C is not an essential gene
YLR046C	YLR046C	-1.1876	0.00110965	0.0124383	21.614	23.917	76.45	43.848	No	Putative membrane protein; member of the fungal lipid-translocating exporter (LTE) family of proteins; transcription is activated by paralogous transcription factors Yrm1p and Yrr1p along with genes involved in multidrug resistance
SHU2	YDR078C	-1.18849	0.00401082	0.0310866	13.926	10.105	34.918	31.633	No	Protein involved in a Rad51p-, Rad54p-dependent pathway for homologous recombination repair, important for error-free repair of spontaneous and induced DNA lesions to protect the genome from mutation; associates with Shu1p, Psy3p, and Csm2p
ETR1	YBR026C	-1.18935	0.00564769	0.0393528	4.778	4.07	14.323	11.134	No	2-enoyl thioester reductase, member of the medium chain dehydrogenase/reductase family; localized to in mitochondria, where it has a probable role in fatty acid synthesis
YPL109C	YPL109C	-1.18945	0.00371391	0.0295172	3.786	2.326	9.407	7.871	No	Putative protein of unknown function; the authentic, non-tagged protein is detected in highly purified mitochondria in high-throughput studies
IRC24	YIR036C	-1.19256	0.000849946	0.0103297	25.293	20.041	71.44	48.093	No	Putative benzil reductase;(GFP)-fusion protein localizes to the cytoplasm and is induced by the DNA-damaging agent MMS; sequence similarity with short-chain dehydrogenase/reductases; null mutant has increased spontaneous Rad52p foci
PXA1	YPL147W	-1.19685	0.00306815	0.0258838	2.258	2.003	6.507	5.503	No	Subunit of a heterodimeric peroxisomal ATP-binding cassette transporter complex (Pxa1p-Pxa2p), required for import of long-chain fatty acids into peroxisomes; similarity to human adrenoleukodystrophy transporter and ALD-related proteins
PEX30	YLR324W	-1.19739	0.000176243	0.0033711	15.62	12.547	38.361	35.122	No	Peroxisomal integral membrane protein, involved in negative regulation of peroxisome number; partially functionally redundant with Pex31p; genetic interactions suggest action at a step downstream of steps mediated by Pex28p and Pex29p
SSA2	YLL024C	-1.20163	0.000553342	0.00804185	270.544	170.549	827.241	358.155	No	ATP binding protein involved in protein folding and vacuolar import of proteins; member of heat shock protein 70 (HSP70) family; associated with the chaperonin-containing T-complex; present in the cytoplasm, vacuolar membrane and cell wall
MCH4	YOL119C	-1.20208	0.00178214	0.0175902	5.878	7.753	14.123	23.29	No	Protein with similarity to mammalian monocarboxylate permeases, which are involved in transport of monocarboxylic acids across the plasma membrane; mutant is not deficient in monocarboxylate transport
HCS1	YKL017C	-1.20391	0.000302824	0.00501174	7.386	7.171	18.744	19.821	No	Hexameric DNA polymerase alpha-associated DNA helicase A involved in lagging strand DNA synthesis; contains single-stranded DNA stimulated ATPase and dATPase activities; replication protein A stimulates helicase and ATPase activities
YPS6	YIR039C	-1.2052	0.00287213	0.0249791	8.963	3.502	19.074	16.215	No	Putative GPI-anchored aspartic protease, member of the yapsin family of proteases involved in cell wall growth and maintenance
YKR011C	YKR011C	-1.21231	0.000433728	0.00657841	52.776	35.353	154.174	81.417	No	Putative protein of unknown function; green fluorescent protein (GFP)-fusion protein localizes to the nucleus
MOG1	YJR074W	-1.21466	2.69e-05	0.000742145	107.283	126.94	306.26	289.798	No	Conserved nuclear protein that interacts with GTP-Gsp1p, which is a Ran homolog of the Ras GTPase family, and stimulates nucleotide release, involved in nuclear protein import, nucleotide release is inhibited by Yrb1p
YHC3	YJL059W	-1.21662	0.00282833	0.0246745	5.44	4.626	15.467	13.345	No	Vacuolar membrane protein involved in the ATP-dependent transport of arginine into the vacuole and possibly in balancing ion homeostasis; homolog of human CLN3 involved in Batten disease (juvenile onset neuronal ceroid lipofuscinosis)
STI1	YOR027W	-1.21671	0.00205494	0.0196906	157.626	67.152	474.392	163.904	No	Hsp90 cochaperone, interacts with the Ssa group of the cytosolic Hsp70 chaperones and activates Ssa1p ATPase activity; interacts with Hsp90 chaperones and inhibits their ATPase activity; homolog of mammalian Hop
KTR1	YOR099W	-1.21791	8.68e-05	0.00191568	72.551	93.047	269.255	166.056	No	Alpha-1,2-mannosyltransferase involved in O- and N-linked protein glycosylation; type II membrane protein; member of the KRE2/MNT1 mannosyltransferase family
VID28	YIL017C	-1.22433	0.0014226	0.0149069	4.953	2.468	9.525	11.37	No	Protein involved in proteasome-dependent catabolite degradation of fructose-1,6-bisphosphatase (FBPase); localized to the nucleus and the cytoplasm
YJL070C	YJL070C	-1.22472	0.000702213	0.00938564	4.087	3.243	10.952	9.306	No	Putative protein of unknown function with similarity to AMP deaminases; the authentic, non-tagged protein is detected in highly purified mitochondria in high-throughput studies; YJL070C is a non-essential gene
SLI1	YGR212W	-1.22523	0.00181736	0.0178469	6.394	4.794	13.333	18.337	No	N-acetyltransferase, confers resistance to the sphingolipid biosynthesis inhibitor myriocin (ISP-1) by converting it into N-acetyl-myriocin, co-operates with Ypk1p in mediating resistance to myriocin
COQ1	YBR003W	-1.22792	0.000521373	0.00765996	14.53	10.234	41.885	26.081	No	Hexaprenyl pyrophosphate synthetase, catalyzes the first step in ubiquinone (coenzyme Q) biosynthesis
ATG34	YOL083W	-1.22849	0.00432931	0.0328859	5.099	3.049	12.59	11.753	No	Receptor protein involved in selective autophagy during starvation; specifically involved in the transport of cargo protein alpha-mannosidase (Ams1p); Atg19p paralog
IMP1	YMR150C	-1.2297	0.00066227	0.00902323	30.315	30.611	89.052	74.272	No	Catalytic subunit of the mitochondrial inner membrane peptidase complex, required for maturation of mitochondrial proteins of the intermembrane space; complex contains Imp1p and Imp2p (both catalytic subunits), and Som1p
MSP1	YGR028W	-1.23372	0.000230173	0.00404746	20.719	30.197	80.824	56.594	No	Mitochondrial protein involved in sorting of proteins in the mitochondria; putative membrane-spanning ATPase
ROG1	YGL144C	-1.23452	8.76e-05	0.00192557	10.257	11.823	32.136	27.073	No	Protein with putative serine active lipase domain
YLR345W	YLR345W	-1.23515	0.000909942	0.0108941	11.727	5.84	23.825	25.383	No	Similar to 6-phosphofructo-2-kinase/fructose-2,6-bisphosphatase enzymes responsible for the metabolism of fructoso-2,6-bisphosphate; mRNA expression is repressed by the Rfx1p-Tup1p-Ssn6p repressor complex; YLR345W is not an essential gene
COQ4	YDR204W	-1.23675	0.000984373	0.011478	21.799	10.247	48.711	40.939	No	Protein with a role in ubiquinone (Coenzyme Q) biosynthesis, possibly functioning in stabilization of Coq7p; located on the matrix face of the mitochondrial inner membrane; component of a mitochondrial ubiquinone-synthesizing complex
YNL208W	YNL208W	-1.24532	2.45e-05	0.00068924	242.079	281.079	783.635	572.019	No	Protein of unknown function; may interact with ribosomes, based on co-purification experiments; authentic, non-tagged protein is detected in purified mitochondria in high-throughput studies; potential orthologs found in other fungi
DIT1	YDR403W	-1.24787	0.00479265	0.0351149	2.122	2.739	6.696	8.323	No	Sporulation-specific enzyme required for spore wall maturation, involved in the production of a soluble LL-dityrosine-containing precursor of the spore wall; transcripts accumulate at the time of prospore enclosure
SPO22	YIL073C	-1.2489	0.00037802	0.00600881	3.387	3.799	10.068	9.984	No	Meiosis-specific protein essential for chromosome synapsis, involved in completion of nuclear divisions during meiosis; induced early in meiosis
FMS1	YMR020W	-1.25119	4.24e-05	0.00105205	23.921	22.496	72.183	52.958	No	Polyamine oxidase, converts spermine to spermidine, which is required for the essential hypusination modification of translation factor eIF-5A; also involved in pantothenic acid biosynthesis
SPG3	YDR504C	-1.25232	0.00549187	0.0389688	25.935	27.355	73.868	83.323	No	Protein required for survival at high temperature during stationary phase; not required for growth on nonfermentable carbon sources
YNL144C	YNL144C	-1.25271	0.00160779	0.0162758	2.511	3.683	10.575	7.557	No	Putative protein of unknown function; the authentic, non-tagged protein is detected in highly purified mitochondria in high-throughput studies; YNL144C is not an essential gene
YIL108W	YIL108W	-1.25396	4.24e-05	0.00105205	22.189	17.896	63.836	44.89	No	Putative metalloprotease
ERO1	YML130C	-1.25527	0.000136638	0.00280606	158.093	149.487	582.778	265.722	No	Thiol oxidase required for oxidative protein folding in the endoplasmic reticulum
TMN2	YDR107C	-1.25552	0.000567794	0.00814134	4.428	4.535	13.003	12.362	No	Protein with a role in cellular adhesion and filamentous growth; similar to Emp70p and Tmn3p; member of the evolutionarily conserved Transmembrane Nine family of proteins with nine membrane-spanning segments
FMO1	YHR176W	-1.25835	0.000898616	0.0108045	6.949	6.603	22.304	16.568	No	Flavin-containing monooxygenase, localized to the cytoplasmic face of the ER membrane; catalyzes oxidation of biological thiols to maintain the ER redox buffer ratio for correct folding of disulfide-bonded proteins
FPR2	YDR519W	-1.25873	0.000640255	0.00883018	87.703	121.293	332.655	215.467	No	Membrane-bound peptidyl-prolyl cis-trans isomerase (PPIase), binds to the drugs FK506 and rapamycin; expression pattern suggests possible involvement in ER protein trafficking
HNT2	YDR305C	-1.25983	0.000224744	0.00400063	28.865	32.975	88.345	80.1	No	Dinucleoside triphosphate hydrolase; has similarity to the tumor suppressor FHIT and belongs to the histidine triad (HIT) superfamily of nucleotide-binding proteins
FMP23	YBR047W	-1.26209	0.000746243	0.00965653	37.516	29.086	104.991	78.793	No	Putative protein of unknown function; proposed to be involved in iron or copper homeostasis; the authentic, non-tagged protein is detected in highly purified mitochondria in high-throughput studies
YPC1	YBR183W	-1.26255	0.00183948	0.0180013	7.698	8.722	29.92	18.475	No	Alkaline ceramidase that also has reverse (CoA-independent) ceramide synthase activity, catalyzes both breakdown and synthesis of phytoceramide; overexpression confers fumonisin B1 resistance
DAL4	YIR028W	-1.26442	0.00148272	0.0153087	3.075	3.321	8.794	10.053	No	Allantoin permease; expression sensitive to nitrogen catabolite repression and induced by allophanate, an intermediate in allantoin degradation
RMR1	YGL250W	-1.26889	0.00121595	0.0133635	18.033	13.154	55.136	34.974	No	Protein required for meiotic recombination and gene conversion; null mutant displays reduced PIS1 expression and growth defects on non-fermentable carbon sources and minimal media; GFP-fusion protein localizes to both cytoplasm and nucleus
CPS1	YJL172W	-1.26994	2.7e-05	0.000742387	32.592	22.341	78.301	71.58	No	Vacuolar carboxypeptidase yscS; expression is induced under low-nitrogen conditions
JLP1	YLL057C	-1.27733	0.0016444	0.0165528	4.301	5.789	15.608	14.603	No	Fe(II)-dependent sulfonate/alpha-ketoglutarate dioxygenase, involved in sulfonate catabolism for use as a sulfur source; contains sequence that resembles a J domain (typified by the E. coli DnaJ protein); induced by sulphur starvation
FYV10	YIL097W	-1.2791	0.00137013	0.0145467	5.567	3.334	13.38	13.257	No	Protein of unknown function, required for survival upon exposure to K1 killer toxin; involved in proteasome-dependent catabolite inactivation of FBPase; contains CTLH domain; plays role in anti-apoptosis
UBX6	YJL048C	-1.2795	0.000815184	0.0100593	12.447	11.72	48.534	22.238	No	UBX (ubiquitin regulatory X) domain-containing protein that interacts with Cdc48p, transcription is repressed when cells are grown in media containing inositol and choline
ATG9	YDL149W	-1.28176	0.000802141	0.00998595	3.494	2.042	7.769	8.569	No	Transmembrane protein involved in forming Cvt and autophagic vesicles; cycles between the phagophore assembly site (PAS) and other cytosolic punctate structures, not found in autophagosomes; may be involved in membrane delivery to the PAS
DUF1	YOL087C	-1.28772	4.67e-05	0.00113267	8.262	6.267	18.662	21.973	No	Putative protein of unknown function; green fluorescent protein (GFP)-fusion protein localizes to the cytoplasm; deletion mutant is sensitive to various chemicals including phenanthroline, sanguinarine, and nordihydroguaiaretic acid
JEN1	YKL217W	-1.29078	0.00482942	0.0352466	1.557	1.68	5.694	5.012	No	Lactate transporter, required for uptake of lactate and pyruvate; phosphorylated; expression is derepressed by transcriptional activator Cat8p during respiratory growth, and repressed in the presence of glucose, fructose, and mannose
YDR381C-A	YDR381C-A	-1.29253	0.00269998	0.0241156	61.661	61.777	208.897	134.689	No	Protein of unknown function, localized to the mitochondrial outer membrane
YCR007C	YCR007C	-1.29267	0.000204702	0.00371567	28.602	28.66	96.397	64.956	No	Putative integral membrane protein, member of DUP240 gene family; YCR007C is not an essential gene
MAL13	YGR288W	-1.29343	0.00470342	0.034687	1.917	2.688	7.215	7.98	Yes	MAL-activator protein, part of complex locus MAL1; nonfunctional in genomic reference strain S288C
VID30	YGL227W	-1.29419	0.000769137	0.00977333	4.739	2.248	9.761	11.114	No	Protein involved in proteasome-dependent catabolite degradation of fructose-1,6-bisphosphatase (FBPase); binds FBPase; shifts the balance of nitrogen metabolism toward glutamate production; localizes to the nucleus and the cytoplasm
PUN1	YLR414C	-1.29546	3.49e-05	0.000910169	139.613	128.8	466.8	273.544	No	Putative protein of unknown function; localizes to bud and cytoplasm; co-localizes with Sur7p in punctate patches in the plasma membrane; null mutant displays decreased thermotolerance; transcription induced on cell wall damage
AIM10	YER087W	-1.29702	0.000393456	0.00618429	9.654	5.233	23.495	20.165	No	Protein with similarity to tRNA synthetases; non-tagged protein is detected in purified mitochondria; null mutant is viable and displays elevated frequency of mitochondrial genome loss
ZWF1	YNL241C	-1.30058	0.000152278	0.0030278	20.67	13.697	61.844	37.166	No	Glucose-6-phosphate dehydrogenase (G6PD), catalyzes the first step of the pentose phosphate pathway; involved in adapting to oxidatve stress; homolog of the human G6PD which is deficient in patients with hemolytic anemia
GYP7	YDL234C	-1.30305	7.87e-05	0.00177124	17.868	10.13	43.972	36.114	No	GTPase-activating protein for yeast Rab family members including: Ypt7p (most effective), Ypt1p, Ypt31p, and Ypt32p (in vitro); involved in vesicle mediated protein trafficking
EUG1	YDR518W	-1.30378	1.92e-05	0.000580951	24.427	24.421	80.211	56.829	No	Protein disulfide isomerase of the endoplasmic reticulum lumen, function overlaps with that of Pdi1p; may interact with nascent polypeptides in the ER
CSM2	YIL132C	-1.30409	0.00276099	0.0243131	11.143	7.701	27.374	32.193	No	Protein involved in a Rad51p-, Rad54p-dependent pathway for homologous recombination repair, required for accurate chromosome segregation during meiosis
MSF1	YPR047W	-1.30498	0.00058992	0.00833772	8.885	5.169	23.306	18.691	No	Mitochondrial phenylalanyl-tRNA synthetase, active as a monomer, unlike the cytoplasmic subunit which is active as a dimer complexed to a beta subunit dimer; similar to the alpha subunit of E. coli phenylalanyl-tRNA synthetase
PCK1	YKR097W	-1.30554	0.00560688	0.0392657	1.411	1.809	6.272	4.874	No	Phosphoenolpyruvate carboxykinase, key enzyme in gluconeogenesis, catalyzes early reaction in carbohydrate biosynthesis, glucose represses transcription and accelerates mRNA degradation, regulated by Mcm1p and Cat8p, located in the cytosol
YOR022C	YOR022C	-1.30613	3.46e-05	0.000910169	9.411	8.838	25.9	25.766	No	Protein with similarity to bovine phospholipase A1; the authentic, non-tagged protein is detected in highly purified mitochondria in high-throughput studies
PDR8	YLR266C	-1.3097	0.000304034	0.00501701	4.146	4.639	14.088	11.851	Yes	Transcription factor; targets include ATP-binding cassette (ABC) transporters, major facilitator superfamily transporters, and other genes involved in the pleiotropic drug resistance (PDR) phenomenon
PEP12	YOR036W	-1.31146	0.000422912	0.00644912	40.533	20.958	116.414	64.573	No	Target membrane receptor (t-SNARE) for vesicular intermediates traveling between the Golgi apparatus and the vacuole; controls entry of biosynthetic, endocytic, and retrograde traffic into the prevacuolar compartment; syntaxin
YGL117W	YGL117W	-1.31202	0.000749939	0.00965653	13.245	14.989	53.592	30.896	No	Putative protein of unknown function
MRK1	YDL079C	-1.31986	0.0007384	0.009618	3.99	5.362	15.314	13.257	No	Glycogen synthase kinase 3 (GSK-3) homolog; one of four GSK-3 homologs in S. cerevisiae that function to activate Msn2p-dependent transcription of stress responsive genes and that function in protein degradation
YLR177W	YLR177W	-1.3268	0.000379491	0.0060152	4	5.181	15.585	12.166	No	Putative protein of unknown function; phosphorylated by Dbf2p-Mob1p in vitro; some strains contain microsatellite polymophisms at this locus; YLR177W is not an essential gene
YBL086C	YBL086C	-1.33158	0.00053405	0.00782578	7.114	5.479	15.42	23.044	No	Protein of unknown function; green fluorescent protein (GFP)-fusion protein localizes to the cell periphery
YFL002W-A	YFL002W-A	-1.33516	2.05e-05	0.000606513	114.203	67.811	218.293	306.907	No	Retrotransposon TYA Gag and TYB Pol genes; transcribed/translated as one unit; polyprotein is processed to make a nucleocapsid-like protein (Gag), reverse transcriptase (RT), protease (PR), and integrase (IN); similar to retroviral genes
YGR161W-B	YGR161W-B	-1.33516	2.05e-05	0.000606513	114.203	67.811	218.293	306.907	No	Retrotransposon TYA Gag and TYB Pol genes; transcribed/translated as one unit; polyprotein is processed to make a nucleocapsid-like protein (Gag), reverse transcriptase (RT), protease (PR), and integrase (IN); similar to retroviral genes
GRE3	YHR104W	-1.33544	0.000214491	0.0038684	112.568	62.979	359.062	163.58	No	Aldose reductase involved in methylglyoxal, d-xylose, arabinose, and galactose metabolism; stress induced (osmotic, ionic, oxidative, heat shock, starvation and heavy metals); regulated by the HOG pathway
YLR194C	YLR194C	-1.33545	2.23e-05	0.000646381	52.094	47.757	165.043	119.152	No	Structural constituent of the cell wall attached to the plasma membrane by a GPI-anchor; expression is upregulated in response to cell wall stress
RRI2	YOL117W	-1.33618	0.000194274	0.00356085	7.669	5.466	23.743	15.802	No	Subunit of the COP9 signalosome (CSN) complex that cleaves the ubiquitin-like protein Nedd8 from SCF ubiquitin ligases; plays a role in the mating pheromone response
MOH1	YBL049W	-1.33747	0.000263599	0.00449476	64.999	73.393	222.619	166.666	No	Protein of unknown function, has homology to kinase Snf7p; not required for growth on nonfermentable carbon sources; essential for survival in stationary phase
SSA1	YAL005C	-1.33832	0.000416836	0.00639084	334.784	190.642	1218.39	403.585	No	ATPase involved in protein folding and nuclear localization signal (NLS)-directed nuclear transport; member of heat shock protein 70 (HSP70) family; forms a chaperone complex with Ydj1p; localized to the nucleus, cytoplasm, and cell wall
MAL12	YGR292W	-1.34411	0.00748525	0.0474924	0.876	1.189	2.971	5.169	No	Maltase (alpha-D-glucosidase), inducible protein involved in maltose catabolism; encoded in the MAL1 complex locus; hydrolyzes the disaccharides maltose, turanose, maltotriose, and sucrose
BDH2	YAL061W	-1.34509	0.00372634	0.0295226	3.173	1.951	10.586	7.498	No	Putative medium-chain alcohol dehydrogenase with similarity to BDH1; transcription induced by constitutively active PDR1 and PDR3
ADD37	YMR184W	-1.34984	0.000244296	0.0042559	70.77	66.765	281.74	124.095	No	Protein of unknown function involved in ER-associated protein degradation; green fluorescent protein (GFP)-fusion protein localizes to the cytoplasm and is induced in response to the DNA-damaging agent MMS; YMR184W is not an essential gene
TOS3	YGL179C	-1.35007	0.00310128	0.0260461	2.842	3.23	16.304	4.972	No	Protein kinase, related to and functionally redundant with Elm1p and Sak1p for the phosphorylation and activation of Snf1p; functionally orthologous to LKB1, a mammalian kinase associated with Peutz-Jeghers cancer-susceptibility syndrome
COS9	YKL219W	-1.35045	4.62e-05	0.00112874	12.554	14.407	41.084	38.394	No	Protein of unknown function, member of the DUP380 subfamily of conserved, often subtelomerically-encoded proteins
DUR3	YHL016C	-1.35325	0.00619844	0.0417708	1.002	0.827	2.37	4.707	No	Plasma membrane transporter for both urea and polyamines, expression is highly sensitive to nitrogen catabolite repression and induced by allophanate, the last intermediate of the allantoin degradative pathway
URH1	YDR400W	-1.35353	1.81e-05	0.000556597	47.404	49.23	174.486	107.144	No	Uridine nucleosidase (uridine-cytidine N-ribohydrolase), cleaves N-glycosidic bonds in nucleosides; involved in the pyrimidine salvage and nicotinamide riboside salvage pathways
BDH1	YAL060W	-1.35656	0.00015652	0.00306877	15.269	13.128	55.065	31.23	No	NAD-dependent (R,R)-butanediol dehydrogenase, catalyzes oxidation of (R,R)-2,3-butanediol to (3R)-acetoin, oxidation of meso-butanediol to (3S)-acetoin, and reduction of acetoin; enhances use of 2,3-butanediol as an aerobic carbon source
YOR292C	YOR292C	-1.35715	9.78e-05	0.00209347	15.503	14.64	49.218	40.998	No	Putative protein of unknown function; green fluorescent protein (GFP)-fusion protein localizes to the vacuole; YOR292C is not an essential gene
YER034W	YER034W	-1.35953	0.00158398	0.0161761	13.167	14.821	55.207	34.984	No	Putative protein of unknown function; non-essential gene; expression induced upon calcium shortage
UBP11	YKR098C	-1.36486	0.000159156	0.00310945	5.547	5.53	13.121	20.833	No	Ubiquitin-specific protease that cleaves ubiquitin from ubiquitinated proteins
AIM7	YDR063W	-1.36713	0.000781459	0.00979347	25.536	29.383	90.09	78.842	No	Protein that interacts with Arp2/3 complex to stimulate actin filament debranching and inhibit actin nucleation; has similarity to Cof1p and also to human glia maturation factor (GMF); null mutant displays elevated mitochondrial genome loss
SEO1	YAL067C	-1.36773	0.0033713	0.0277344	1.45	1.46	5.623	4.943	No	Putative permease, member of the allantoate transporter subfamily of the major facilitator superfamily; mutation confers resistance to ethionine sulfoxide
YHR022C	YHR022C	-1.37102	0.000784675	0.00981193	8.71	10.453	25.322	36.399	No	Putative protein of unknown function; YHR022C is not an essential gene
UBP9	YER098W	-1.37138	0.000187625	0.00349592	4.272	4.342	10.846	15.851	No	Ubiquitin carboxyl-terminal hydrolase, ubiquitin-specific protease that cleaves ubiquitin-protein fusions
YCT1	YLL055W	-1.37161	0.000550055	0.00801855	3.416	4.212	11.824	12.687	No	High-affinity cysteine-specific transporter with similarity to the Dal5p family of transporters; green fluorescent protein (GFP)-fusion protein localizes to the endoplasmic reticulum; YCT1 is not an essential gene
YJL163C	YJL163C	-1.3747	0.00211178	0.0200387	2.219	1.783	7.71	6.338	No	Putative protein of unknown function
CSR2	YPR030W	-1.37487	0.00133816	0.0143425	2.034	0.995	3.985	6.26	No	Nuclear protein proposed to regulate utilization of nonfermentable carbon sources and endocytosis of plasma membrane proteins; overproduction suppresses chs5 spa2 lethality at high temp; ubiquitinated by Rsp5p, deubiquitinated by Ubp2p
SPR6	YER115C	-1.37635	0.00061024	0.00854184	14.559	20.868	61.384	50.226	No	Protein of unknown function, expressed during sporulation; not required for sporulation, but gene exhibits genetic interactions with other genes required for sporulation
GUT1	YHL032C	-1.38086	7.65e-05	0.00174923	4.856	5.052	14.972	15.546	No	Glycerol kinase, converts glycerol to glycerol-3-phosphate; glucose repression of expression is mediated by Adr1p and Ino2p-Ino4p; derepression of expression on non-fermentable carbon sources is mediated by Opi1p and Rsf1p
RAV2	YDR202C	-1.38139	0.000140398	0.00286238	11.299	9.988	37.748	28.331	No	Subunit of RAVE (Rav1p, Rav2p, Skp1p), a complex that associates with the V1 domain of the vacuolar membrane (H+)-ATPase (V-ATPase) and promotes assembly and reassembly of the holoenzyme
CPR1	YDR155C	-1.3823	1.16e-05	0.000392642	1212.73	1038.48	4009.14	2374.92	No	Cytoplasmic peptidyl-prolyl cis-trans isomerase (cyclophilin), catalyzes the cis-trans isomerization of peptide bonds N-terminal to proline residues; binds the drug cyclosporin A
COQ6	YGR255C	-1.38408	1.18e-05	0.000397902	22.286	15.493	58.119	55.139	No	Putative flavin-dependent monooxygenase, involved in ubiquinone (Coenzyme Q) biosynthesis; localizes to the matrix face of the mitochondrial inner membrane in a large complex with other ubiquinone biosynthetic enzymes
COS111	YBR203W	-1.38654	1.9e-05	0.000579186	5.81	8.244	21.75	20.892	No	Protein required for resistance to the antifungal drug ciclopirox olamine; not related to the subtelomerically-encoded COS family; the authentic, non-tagged protein is detected in highly purified mitochondria in high-throughput studies
REC104	YHR157W	-1.38939	0.00561372	0.0392657	5.352	4.923	20.288	21.02	No	Protein involved in early stages of meiotic recombination; required for meiotic crossing over; forms a complex with Rec102p and Spo11p necessary during the initiation of recombination
OYE2	YHR179W	-1.39299	1.02e-07	7.69e-06	488.994	536.056	1461.24	1519.14	No	Conserved NADPH oxidoreductase containing flavin mononucleotide (FMN), homologous to Oye3p with different ligand binding and catalytic properties; may be involved in sterol metabolism, oxidative stress response, and programmed cell death
PUS5	YLR165C	-1.39724	0.000416747	0.00639084	12.291	9.975	41.508	30.503	No	Pseudouridine synthase, catalyzes only the formation of pseudouridine (Psi)-2819 in mitochondrial 21S rRNA; not essential for viability
SIL1	YOL031C	-1.39813	7.98e-05	0.00178971	34.869	34.255	152.264	64.367	No	Nucleotide exchange factor for the endoplasmic reticulum (ER) lumenal Hsp70 chaperone Kar2p, required for protein translocation into the ER; homolog of Yarrowia lipolytica SLS1; GrpE-like protein
SRO77	YBL106C	-1.39831	2.76e-05	0.000754891	4.662	5.194	13.368	16.952	No	Protein with roles in exocytosis and cation homeostasis; functions in docking and fusion of post-Golgi vesicles with plasma membrane; homolog of Sro7p and Drosophila lethal giant larvae tumor suppressor; interacts with SNARE protein Sec9p
TDA10	YGR205W	-1.39831	0.00178185	0.0175902	4.146	5.181	17.919	15.006	No	ATP-binding protein of unknown function; crystal structure resembles that of E.coli pantothenate kinase and other small kinases
MUM3	YOR298W	-1.39931	0.00202212	0.0194172	1.557	4.161	9.761	10.741	No	Protein of unknown function involved in the organization of the outer spore wall layers; has similarity to the tafazzins superfamily of acyltransferases
URA10	YMR271C	-1.40108	0.00137678	0.0145897	10.608	7.624	40.105	22.612	No	Minor orotate phosphoribosyltransferase (OPRTase) isozyme that catalyzes the fifth enzymatic step in the de novo biosynthesis of pyrimidines, converting orotate into orotidine-5'-phosphate; major OPRTase encoded by URA5
DER1	YBR201W	-1.40521	0.00118684	0.0130875	18.286	12.379	74.281	29.697	No	Endoplasmic reticulum membrane protein, required for ER-associated protein degradation of misfolded or unassembled proteins; N- and C- termini protrude into the cytoplasm, has similarity to Dfm1p
YIL055C	YIL055C	-1.40557	9.16e-05	0.0019681	6.082	4.458	17.53	15.959	No	Putative protein of unknown function
YPL014W	YPL014W	-1.4074	0.0015164	0.0156278	5.956	2.365	15.95	13.728	No	Putative protein of unknown function; green fluorescent protein (GFP)-fusion protein localizes to the cytoplasm and to the nucleus
LDS2	YOL047C	-1.40855	0.000440211	0.00662317	6.851	5.181	19.239	20.647	No	Protein of unknown function; green fluorescent protein (GFP)-fusion protein localizes to the cytoplasm in a punctate pattern
TSA1	YML028W	-1.41167	6.14e-06	0.000233318	1352.63	1308.83	5033.16	2833.44	No	Thioredoxin peroxidase, acts as both a ribosome-associated and free cytoplasmic antioxidant; self-associates to form a high-molecular weight chaperone complex under oxidative stress; deletion results in mutator phenotype
YBR284W	YBR284W	-1.41977	0.00140314	0.0147442	1.392	1.383	6.177	3.931	No	Putative protein of unknown function; YBR284W is not an essential gene; null mutant exhibits decreased resistance to rapamycin and wortmannin and synthetic phenotype with alpha-synuclein
STP4	YDL048C	-1.42157	6.05e-05	0.00141996	12.184	8.58	40.671	25.717	Yes	Protein containing a Kruppel-type zinc-finger domain; has similarity to Stp1p, Stp2p, and Stp3p
TDA11	YHR159W	-1.42772	0.000646393	0.00889304	5.518	2.597	16.775	11.557	No	Putative protein of unknown function; green fluorescent protein (GFP)-fusion protein localizes to the cytoplasm; potential Cdc28p substrate
GSM1	YJL103C	-1.42964	0.000224961	0.00400063	3.99	3.153	10.928	12.873	Yes	Putative zinc cluster protein of unknown function; proposed to be involved in the regulation of energy metabolism, based on patterns of expression and sequence analysis
YAL037W	YAL037W	-1.43202	0.00342677	0.0281085	2.219	4.471	15.361	11.743	No	Putative protein of unknown function
HST2	YPL015C	-1.43226	3.88e-05	0.000988529	12.184	13.813	35.708	46.904	No	Cytoplasmic member of the silencing information regulator 2 (Sir2) family of NAD(+)-dependent protein deacetylases; modulates nucleolar (rDNA) and telomeric silencing; possesses NAD(+)-dependent histone deacetylase activity in vitro
THI72	YOR192C	-1.43753	0.00219742	0.0206425	1.946	1.06	4.81	6.879	No	Transporter of thiamine or related compound; shares sequence similarity with Thi7p
YKU70	YMR284W	-1.43936	9.07e-05	0.0019564	4.457	4.484	15.514	13.876	No	Subunit of the telomeric Ku complex (Yku70p-Yku80p), involved in telomere length maintenance, structure and telomere position effect; relocates to sites of double-strand cleavage to promote nonhomologous end joining during DSB repair
YPS1	YLR120C	-1.4422	1.01e-06	4.72e-05	37.925	26.864	100.087	99.999	No	Aspartic protease, member of the yapsin family of proteases involved in cell wall growth and maintenance; attached to the plasma membrane via a glycosylphosphatidylinositol (GPI) anchor
YJL171C	YJL171C	-1.44529	5.55e-08	4.34e-06	156.955	171.738	504.925	490.839	No	GPI-anchored cell wall protein of unknown function; induced in response to cell wall damaging agents and by mutations in genes involved in cell wall biogenesis; sequence similarity to YBR162C/TOS1, a covalently bound cell wall protein
TPK1	YJL164C	-1.44885	0.000399754	0.00624837	11.415	4.161	29.554	24.666	No	cAMP-dependent protein kinase catalytic subunit; promotes vegetative growth in response to nutrients via the Ras-cAMP signaling pathway; inhibited by regulatory subunit Bcy1p in the absence of cAMP; partially redundant with Tpk2p and Tpk3p
THI13	YDL244W	-1.45296	0.00644543	0.0430231	0.526	2.054	9.29	4.019	No	Protein involved in synthesis of the thiamine precursor hydroxymethylpyrimidine (HMP); member of a subtelomeric gene family including THI5, THI11, THI12, and THI13
LOH1	YJL038C	-1.45703	0.000263018	0.00449476	10.948	21.63	59.651	50.629	No	Protein of unknown function with proposed roles in maintenance of genome integrity and also in spore wall assembly; induced during sporulation; repressed during vegetative growth by Sum1p and Hst1p; sequence similar to IRC1
RIM11	YMR139W	-1.45853	0.0001558	0.00306535	13.157	6.499	38.313	28.38	No	Protein kinase required for signal transduction during entry into meiosis; promotes the formation of the Ime1p-Ume6p complex by phosphorylating Ime1p and Ume6p; shares similarity with mammalian glycogen synthase kinase 3-beta
YOR385W	YOR385W	-1.46175	0.00728099	0.0468188	1.09	0.737	8.288	3.626	No	Putative protein of unknown function; green fluorescent protein (GFP)-fusion protein localizes to the cytoplasm; YOR385W is not an essential gene
CIT3	YPR001W	-1.46261	0.00234553	0.0216936	1.09	2.222	7.946	5.66	No	Dual specificity mitochondrial citrate and methylcitrate synthase; catalyzes the condensation of acetyl-CoA and oxaloacetate to form citrate and that of propionyl-CoA and oxaloacetate to form 2-methylcitrate
FDC1	YDR539W	-1.46417	2.64e-06	0.000108475	23.697	19.098	79.48	56.692	No	Ferulic acid decarboxylase, essential for decarboxylation of phenylacrylic acids; homolog of E. coli UbiD; green fluorescent protein (GFP)-fusion protein localizes to the cytoplasm
YNR071C	YNR071C	-1.46591	0.00747986	0.0474924	0.341	0.775	4.268	3.872	No	Putative protein of unknown function
HIM1	YDR317W	-1.46695	0.000620867	0.00864757	3.737	3.024	13.18	11.517	No	Protein of unknown function involved in DNA repair
SEM1	YDR363W-A	-1.48566	0.000599314	0.00840983	332.156	250.558	1140.42	561.141	No	Component of the lid subcomplex of the regulatory subunit of the 26S proteasome; involved in mRNA export mediated by the TREX-2 complex (Sac3p-Thp1p); ortholog of human DSS1
YBR137W	YBR137W	-1.48579	7.73e-05	0.00175323	35.249	37.356	152.877	86.517	No	Protein of unknown function; localized to the cytoplasm; binds to Replication Protein A (RPA); also interacts with Sgt2p; YBR137W is not an essential gene
YOL107W	YOL107W	-1.49027	6.02e-05	0.00141996	8.437	11.332	38.644	28.764	No	Putative protein of unknown function; green fluorescent protein (GFP)-fusion protein localizes to the cytoplasm and colocalizes in a punctate pattern with the early golgi/COPI vesicles; YOL107W is not an essential protein
PET117	YER058W	-1.49377	0.00489103	0.0355579	18.773	12.818	99.285	49.646	No	Protein required for assembly of cytochrome c oxidase
ATG5	YPL149W	-1.50548	1.59e-06	6.97e-05	26.704	29.525	96.031	86.939	No	Conserved protein involved in autophagy and the Cvt pathway; undergoes conjugation with Atg12p to form a complex involved in Atg8p lipidation; conjugated Atg12p also forms a complex with Atg16p that is essential for autophagosome formation
MGT1	YDL200C	-1.50816	0.000193306	0.00355543	15.026	17.935	67.408	48.585	No	DNA repair methyltransferase (6-O-methylguanine-DNA methylase) involved in protection against DNA alkylation damage
YKR015C	YKR015C	-1.50955	0.00429012	0.0327551	0.448	0.711	2.393	4.039	No	Putative protein of unknown function
YER187W	YER187W	-1.51214	0.00535114	0.0382603	0	0.995	16.457	9.847	No	Putative protein of unknown function; induced in respiratory-deficient cells
OXR1	YPL196W	-1.5123	7.4e-05	0.00170002	13.848	12.159	56.563	34.316	No	Protein of unknown function required for normal levels of resistance to oxidative damage, null mutants are sensitive to hydrogen peroxide; member of a conserved family of proteins found in eukaryotes
ADH7	YCR105W	-1.51388	0.00259241	0.023483	1.761	1.447	5.965	9.09	No	NADPH-dependent medium chain alcohol dehydrogenase with broad substrate specificity; member of the cinnamyl family of alcohol dehydrogenases; may be involved in fusel alcohol synthesis or in aldehyde tolerance
FRT2	YAL028W	-1.51886	0.00134995	0.0143867	1.966	1.228	8.806	4.874	No	Tail-anchored ER membrane protein, interacts with homolog Frt1p; promotes growth in conditions of high Na+, alkaline pH, or cell wall stress, possibly via a role in posttranslational translocation; potential Cdc28p substrate
FUS2	YMR232W	-1.5202	0.00565596	0.0393528	0.224	0.168	1.768	1.553	No	Cytoplasmic protein localized to the shmoo tip; required for the alignment of parental nuclei before nuclear fusion during mating
YNL054W-B	YNL054W-B	-1.5285	1.57e-07	1.02e-05	11.756	12.508	47.815	32.675	No	TyB Gag-Pol protein; proteolytically processed to make the Gag, RT, PR, and IN proteins that are required for retrotransposition
AMA1	YGR225W	-1.53125	0.00354225	0.0285919	0.516	0.581	3.136	2.928	No	Activator of meiotic anaphase promoting complex (APC/C); Cdc20p family member; required for initiation of spore wall assembly; required for Clb1p degradation during meiosis
YJL213W	YJL213W	-1.53139	0.000265504	0.00451356	4.331	7.766	27.208	18.367	No	Protein of unknown function that may interact with ribosomes; periodically expressed during the yeast metabolic cycle; phosphorylated in vitro by the mitotic exit network (MEN) kinase complex, Dbf2p/Mob1p
HXT15	YDL245C	-1.53151	0.00485928	0.0353728	0	0.103	1.591	1.278	No	Protein of unknown function with similarity to hexose transporter family members, expression is induced by low levels of glucose and repressed by high levels of glucose
UGX2	YDL169C	-1.53685	0.00455254	0.0340201	1.654	1.124	11.506	7.115	No	Protein of unknown function, transcript accumulates in response to any combination of stress conditions
RCN2	YOR220W	-1.54828	6.69e-07	3.3e-05	52.493	43.558	184.836	136.34	No	Protein of unknown function; green fluorescent protein (GFP)-fusion protein localizes to the cytoplasm and is induced in response to the DNA-damaging agent MMS; phosphorylated in response to alpha factor
ACB1	YGR037C	-1.55137	0.000269964	0.00457557	471.564	420.371	1841.66	834.764	No	Acyl-CoA-binding protein, transports newly synthesized acyl-CoA esters from fatty acid synthetase (Fas1p-Fas2p) to acyl-CoA-consuming processes; subject to starvation-induced, Grh1p-mediated unconventional secretion
IRC4	YDR540C	-1.55187	0.000574371	0.00816158	12.593	11.319	63.353	30.857	No	Putative protein of unknown function; null mutant displays increased levels of spontaneous Rad52p foci; green fluorescent protein (GFP)-fusion protein localizes to the cytoplasm and nucleus
UGA2	YBR006W	-1.55347	1.8e-05	0.000554993	9.644	6.021	32.525	23.516	No	Succinate semialdehyde dehydrogenase involved in the utilization of gamma-aminobutyrate (GABA) as a nitrogen source; part of the 4-aminobutyrate and glutamate degradation pathways; localized to the cytoplasm
GSY1	YFR015C	-1.55653	0.00104026	0.0118975	1.255	0.943	6.531	3.282	No	Glycogen synthase with similarity to Gsy2p, the more highly expressed yeast homolog; expression induced by glucose limitation, nitrogen starvation, environmental stress, and entry into stationary phase
TMC1	YOR052C	-1.56229	2.3e-05	0.000655588	101.882	102.79	464.56	225.903	No	Nuclear protein of unknown function; expression induced by nitrogen limitation in a GLN3, GAT1-independent manner and by weak acid
YHI9	YHR029C	-1.56372	1.7e-05	0.000529552	12.389	11.616	48.016	37.765	No	Protein of unknown function; null mutant is defective in unfolded protein response; possibly involved in a membrane regulation metabolic pathway; member of the PhzF superfamily, though most likely not involved in phenazine production
GMC1	YDR506C	-1.57138	0.000412318	0.00637394	2.579	1.421	6.307	10.191	No	Possible membrane-localized protein
PPE1	YHR075C	-1.57153	0.000225378	0.00400063	5.168	2.688	16.905	14.357	No	Protein with carboxyl methyl esterase activity that may have a role in demethylation of the phosphoprotein phosphatase catalytic subunit; also identified as a small subunit mitochondrial ribosomal protein
ECM29	YHL030W	-1.57212	8.17e-06	0.000292786	9.712	3.993	25.193	24.224	No	Major component of the proteasome; tethers the proteasome core particle to the regulatory particle, and enhances the stability of the proteasome
UBC8	YEL012W	-1.57384	7.16e-05	0.0016505	16.554	10.906	57.624	44.457	No	Ubiquitin-conjugating enzyme that negatively regulates gluconeogenesis by mediating the glucose-induced ubiquitination of fructose-1,6-bisphosphatase (FBPase); cytoplasmic enzyme that catalyzes the ubiquitination of histones in vitro
YOR111W	YOR111W	-1.57459	0.000221562	0.00397047	10.54	5.957	31.665	33.225	No	Putative protein of unknown function
REV7	YIL139C	-1.57839	8.43e-06	0.000299076	17.274	28.815	84.926	78.852	No	Accessory subunit of DNA polymerase zeta, involved in translesion synthesis during post-replication repair; required for mutagenesis induced by DNA damage; involved in double-strand break repair
AIM19	YIL087C	-1.57861	0.000696446	0.00935299	9.489	12.896	54.499	38.532	No	Putative protein of unknown function; the authentic, non-tagged protein is detected in purified mitochondria in high-throughput studies; null mutant displays reduced respiratory growth
TDH2	YJR009C	-1.58494	3.02e-07	1.74e-05	2070.91	2173.12	9550.24	5119.53	No	Glyceraldehyde-3-phosphate dehydrogenase, isozyme 2, involved in glycolysis and gluconeogenesis; tetramer that catalyzes the reaction of glyceraldehyde-3-phosphate to 1,3 bis-phosphoglycerate; detected in the cytoplasm and cell wall
XYL2	YLR070C	-1.59856	0.00133802	0.0143425	1.139	2.403	10.728	6.948	No	Xylitol dehydrogenase, converts xylitol to D-xylulose; expression induced by xylose, even though this pentose sugar is not well utilized by S. cerevisiae; null mutant has cell wall defect
SYM1	YLR251W	-1.60519	0.00321874	0.0267512	2.073	0.93	16.115	7.459	No	Protein required for ethanol metabolism; induced by heat shock and localized to the inner mitochondrial membrane; homologous to mammalian peroxisomal membrane protein Mpv17
OSW2	YLR054C	-1.61238	0.000688495	0.00931289	1.489	0.775	7.227	3.43	No	Protein of unknown function proposed to be involved in the assembly of the spore wall
YIP3	YNL044W	-1.61466	3.08e-06	0.000125579	122.66	212.298	737.152	446.823	No	Protein localized to COPII vesicles, proposed to be involved in ER to Golgi transport; interacts with members of the Rab GTPase family and Yip1p; also interacts with Rtn1p
TIR4	YOR009W	-1.61742	0.000591212	0.00833772	1.411	1.602	7.238	6.673	No	Cell wall mannoprotein of the Srp1p/Tip1p family of serine-alanine-rich proteins; expressed under anaerobic conditions and required for anaerobic growth; transcription is also induced by cold shock
TSA2	YDR453C	-1.62251	0.00124054	0.0135281	2.521	5.672	22.67	19.084	No	Stress inducible cytoplasmic thioredoxin peroxidase; cooperates with Tsa1p in the removal of reactive oxygen, nitrogen and sulfur species using thioredoxin as hydrogen donor; deletion enhances the mutator phenotype of tsa1 mutants
UGA4	YDL210W	-1.62884	0.00102343	0.0117288	1.255	0.607	5.199	4.432	No	Permease that serves as a gamma-aminobutyrate (GABA) transport protein involved in the utilization of GABA as a nitrogen source; catalyzes the transport of putrescine and delta-aminolevulinic acid (ALA); localized to the vacuolar membrane
GAL2	YLR081W	-1.63173	0.000946474	0.0111887	1.158	0.711	4.385	5.14	No	Galactose permease, required for utilization of galactose; also able to transport glucose
YGL230C	YGL230C	-1.63485	0.00172225	0.0170929	5.615	4.471	25.428	33.097	No	Putative protein of unknown function; non-essential gene
VPS36	YLR417W	-1.63749	2.18e-07	1.3e-05	10.851	9.872	36.993	38.424	No	Component of the ESCRT-II complex; contains the GLUE (GRAM Like Ubiquitin binding in EAP45) domain which is involved in interactions with ESCRT-I and ubiquitin-dependent sorting of proteins into the endosome
TPO2	YGR138C	-1.63863	1.35e-07	9.42e-06	49.807	49.734	233.512	129.372	No	Polyamine transport protein specific for spermine; localizes to the plasma membrane; transcription of TPO2 is regulated by Haa1p; member of the major facilitator superfamily
SET6	YPL165C	-1.63969	0.00097849	0.011478	1.839	1.396	11.046	5.798	No	SET domain protein of unknown function; deletion heterozygote is sensitive to compounds that target ergosterol biosynthesis, may be involved in compound availability
DIT2	YDR402C	-1.64574	0.000754663	0.00969518	1.294	1.357	4.48	8.805	No	N-formyltyrosine oxidase, sporulation-specific microsomal enzyme involved in the production of N,N-bisformyl dityrosine required for spore wall maturation, homologous to cytochrome P-450s
PMC1	YGL006W	-1.64696	1.36e-07	9.42e-06	15.814	9.368	45.41	46.934	No	Vacuolar Ca2+ ATPase involved in depleting cytosol of Ca2+ ions; prevents growth inhibition by activation of calcineurin in the presence of elevated concentrations of calcium; similar to mammalian PMCA1a
YER152C	YER152C	-1.65273	3.41e-07	1.89e-05	15.542	12.508	58.425	45.538	No	Protein with 2-aminoadipate transaminase activity; shares amino acid similarity with the aminotransferases Aro8p and Aro9p; YER152C is not an essential gene
UBC11	YOR339C	-1.65341	0.000731079	0.009618	6.199	8.476	32.23	39.986	No	Ubiquitin-conjugating enzyme most similar in sequence to Xenopus ubiquitin-conjugating enzyme E2-C, but not a true functional homolog of this E2; unlike E2-C, not required for the degradation of mitotic cyclin Clb2
YDL124W	YDL124W	-1.65441	1.08e-05	0.000369552	94.661	52.861	413.656	161.241	No	NADPH-dependent alpha-keto amide reductase; reduces aromatic alpha-keto amides, aliphatic alpha-keto esters, and aromatic alpha-keto esters; member of the aldo-keto reductase (AKR) family
GAL1	YBR020W	-1.66237	0.000261522	0.00449351	2.063	1.899	5.953	12.195	No	Galactokinase, phosphorylates alpha-D-galactose to alpha-D-galactose-1-phosphate in the first step of galactose catabolism; expression regulated by Gal4p
IKS1	YJL057C	-1.66299	1.07e-05	0.000369552	6.335	3.385	23.412	15.458	No	Putative serine/threonine kinase; expression is induced during mild heat stress; deletion mutants are hypersensitive to copper sulphate and resistant to sorbate; interacts with an N-terminal fragment of Sst2p
IMA1	YGR287C	-1.66502	0.000595049	0.00837086	1.635	0.594	5.989	5.395	No	Major isomaltase (alpha-1,6-glucosidase) required for isomaltose utilization; has specificity for isomaltose, palatinose, and methyl-alpha-glucoside; member of the IMA isomaltase family
MPA43	YNL249C	-1.66538	2.32e-06	9.72e-05	6.861	6.926	32.207	21.148	No	Putative protein of unknown function; the authentic, non-tagged protein is detected in highly purified mitochondria in high-throughput studies
PPM1	YDR435C	-1.6749	0.00187007	0.0181743	1.1	0.413	5.187	6.486	No	Carboxyl methyltransferase, methylates the C terminus of the protein phosphatase 2A catalytic subunit (Pph21p or Pph22p), which is important for complex formation with regulatory subunits
YDC1	YPL087W	-1.67747	8.02e-07	3.86e-05	31.229	27.148	143.752	78.793	No	Alkaline dihydroceramidase, involved in sphingolipid metabolism; preferentially hydrolyzes dihydroceramide to a free fatty acid and dihydrosphingosine; has a minor reverse activity
MCD4	YKL165C	-1.6828	1.64e-07	1.05e-05	22.549	22.005	112.406	57.891	No	Protein involved in glycosylphosphatidylinositol (GPI) anchor synthesis; multimembrane-spanning protein that localizes to the endoplasmic reticulum; highly conserved among eukaryotes
ADY3	YDL239C	-1.68296	0.000141617	0.00287682	0.983	1.46	5.14	5.926	No	Protein required for spore wall formation, thought to mediate assembly of a Don1p-containing structure at the leading edge of the prospore membrane via interaction with spindle pole body components; potentially phosphorylated by Cdc28p
SPR1	YOR190W	-1.68638	0.000354115	0.00570947	1.333	2.067	9.914	6.899	No	Sporulation-specific exo-1,3-beta-glucanase; contributes to ascospore thermoresistance
YJL043W	YJL043W	-1.68819	0.00217602	0.02051	0.526	0.297	5.411	5.926	No	Putative protein of unknown function; YJL043W is a non-essential gene
ECM12	YHR021W-A	-1.69309	0.00209589	0.0199216	0	1.667	18.143	11.783	No	Putative protein of unknown function; may contribute to cell wall biosynthesis, mutants display zymolyase hypersensitivity
EST3	YIL009C-A	-1.6976	0.000180265	0.00341532	7.348	11.022	50.491	32.96	No	Component of the telomerase holoenzyme, involved in telomere replication
SPO23	YBR250W	-1.69885	0.000187303	0.00349592	2.19	1.24	7.651	8.697	No	Protein of unknown function; associates with meiosis-specific protein Spo1p
ATG14	YBR128C	-1.7011	0.000310454	0.00510797	1.878	2.713	12.496	10.318	No	Autophagy-specific subunit of phosphatidylinositol 3-kinase complex I (with Vps34/15/30p); Atg14p targets complex I to the phagophore assembly site (PAS); required for localizing additional ATG proteins to the PAS; homolog of human Barkor
COQ11	YLR290C	-1.70606	3.36e-06	0.000134801	18.218	11.371	68.811	49.921	No	Putative protein of unknown function; the authentic, non-tagged protein is detected in highly purified mitochondria in high-throughput studies; YLR290C is not an essential gene
GGA1	YDR358W	-1.70843	3.03e-05	0.000812534	6.082	2.197	18.273	17.738	No	Golgi-localized protein with homology to gamma-adaptin, interacts with and regulates Arf1p and Arf2p in a GTP-dependent manner in order to facilitate traffic through the late Golgi
PMT3	YOR321W	-1.70844	1.16e-07	8.25e-06	9.197	7.068	36.109	27.103	No	Protein O-mannosyltransferase, transfers mannose residues from dolichyl phosphate-D-mannose to protein serine/threonine residues; acts in a complex with Pmt5p, can instead interact with Pmt1p in some conditions; target for new antifungals
SPR28	YDR218C	-1.71768	1.58e-05	0.000498889	6.355	10.169	49.053	21.629	No	Sporulation-specific homolog of the yeast CDC3/10/11/12 family of bud neck microfilament genes; meiotic septin expressed at high levels during meiotic divisions and ascospore formation
YLR031W	YLR031W	-1.71768	9.26e-06	0.000325578	16.748	17.793	76.32	64.73	No	Putative protein of unknown function
RRT8	YOL048C	-1.72503	0.000773726	0.00977333	1.723	0.775	8.323	7.341	No	Putative protein of unknown function; identified in a screen for mutants with increased levels of rDNA transcription; green fluorescent protein (GFP)-fusion protein localizes to lipid particles
GDH3	YAL062W	-1.72567	6.81e-06	0.000253785	5.644	4.277	24.356	17.512	No	NADP(+)-dependent glutamate dehydrogenase, synthesizes glutamate from ammonia and alpha-ketoglutarate; rate of alpha-ketoglutarate utilization differs from Gdh1p; expression regulated by nitrogen and carbon sources
YPL257W	YPL257W	-1.73486	0.00106761	0.0121063	2.16	1.951	15.196	14.495	No	Putative protein of unknown function; homozygous diploid deletion strain exhibits low budding index; physically interacts with Hsp82p; YPL257W is not an essential gene
SPO1	YNL012W	-1.73554	1.2e-05	0.00040175	2.939	2.261	10.869	11.714	No	Meiosis-specific prospore protein; required for meiotic spindle pole body duplication and separation; required to produce bending force necessary for proper prospore membrane assembly during sporulation; has similarity to phospholipase B
YKL071W	YKL071W	-1.74734	0.00035051	0.00568392	2.9	2.688	18.909	11.92	No	Putative protein of unknown function; expression induced in cells treated with the mycotoxin patulin, and also the quinone methide triterpene celastrol; green fluorescent protein (GFP)-fusion protein localizes to the cytoplasm
SPO19	YPL130W	-1.74825	0.00144683	0.0150209	0.331	1.124	10.315	6.722	No	Meiosis-specific prospore protein; required to produce bending force necessary for proper assembly of the prospore membrane during sporulation; identified as a weak high-copy suppressor of the spo1-1 ts mutation
HOP1	YIL072W	-1.76542	0.000185509	0.00347952	0.749	1.525	6.555	5.523	No	Meiosis-specific DNA binding protein that displays Red1p dependent localization to the unsynapsed axial-lateral elements of the synaptonemal complex; required for homologous chromosome synapsis and chiasma formation
THI20	YOL055C	-1.7689	2.39e-10	4.07e-08	95.274	95.967	434.652	312.636	No	Multifunctional protein with hydroxymethylpyrimidine phosphate (HMP-P) kinase and thiaminase activities; involved in thiamine biosynthesis and degradation; in a gene family with THI21 and THI22; HMP-P kinase activity redundant with Thi21p
TIR1	YER011W	-1.77054	0.000259109	0.00447242	3.202	3.631	26.265	11.439	No	Cell wall mannoprotein of the Srp1p/Tip1p family of serine-alanine-rich proteins; expression is downregulated at acidic pH and induced by cold shock and anaerobiosis; abundance is increased in cells cultured without shaking
GAS2	YLR343W	-1.77073	0.00098523	0.011478	0.097	0.737	3.737	3.282	No	1,3-beta-glucanosyltransferase, involved with Gas4p in spore wall assembly; has similarity to Gas1p
YLR030W	YLR030W	-1.7729	6.5e-06	0.000245406	7.844	9.73	33.256	43.887	No	Putative protein of unknown function
YPR172W	YPR172W	-1.77308	9.05e-05	0.0019564	7.27	6.37	39.964	27.044	No	Protein of unknown function, transcriptionally activated by Yrm1p along with genes involved in multidrug resistance
YMR085W	YMR085W	-1.77645	0.000241332	0.00421731	1.392	1.292	8.382	6.722	No	Putative protein of unknown function; YMR085W and adjacent ORF YMR084W are merged in related strains
YNL134C	YNL134C	-1.77673	8.68e-09	8.72e-07	52.552	33.505	188.774	155.718	No	Putative protein of unknown function with similarity to dehydrogenases from other model organisms; green fluorescent protein (GFP)-fusion protein localizes to both the cytoplasm and nucleus and is induced by the DNA-damaging agent MMS
OSH6	YKR003W	-1.7768	2.77e-09	3.47e-07	18.938	18.904	76.686	73.82	No	Member of an oxysterol-binding protein family with overlapping, redundant functions in sterol metabolism and which collectively perform a function essential for viability; GFP-fusion protein localizes to the cell periphery
SCS3	YGL126W	-1.77811	3.3e-08	2.77e-06	43.151	35.585	203.156	116.774	No	Protein required for inositol prototrophy, identified as an ortholog of the FIT family of proteins involved in triglyceride droplet biosynthesis; disputed role in the synthesis of inositol phospholipids from inositol
GRE2	YOL151W	-1.78851	4.9e-09	5.4e-07	37.896	33.014	166.092	119.123	No	3-methylbutanal reductase and NADPH-dependent methylglyoxal reductase (D-lactaldehyde dehydrogenase); stress induced (osmotic, ionic, oxidative, heat shock and heavy metals); regulated by the HOG pathway
ATG31	YDR022C	-1.81267	6.91e-06	0.00025381	14.685	10.867	65.05	51.238	No	Autophagy-specific protein required for autophagosome formation; may form a complex with Atg17p and Atg29p that localizes other proteins to the pre-autophagosomal structure; high-copy suppressor of CIK1 deletion
HUL4	YJR036C	-1.8172	3.53e-06	0.000139903	2.034	1.525	8.17	8.255	No	Protein with similarity to hect domain E3 ubiquitin-protein ligases, not essential for viability
ULA1	YPL003W	-1.82667	0.000167475	0.00323842	1.508	0.917	6.26	8.225	No	Protein that acts together with Uba3p to activate Rub1p before its conjugation to proteins (neddylation), which may play a role in protein degradation
ATG40	YOR152C	-1.82972	2.1e-05	0.000617396	11.347	3.876	38.455	37.028	No	Putative protein of unknown function; has no similarity to any known protein; YOR152C is not an essential gene
ROG3	YFR022W	-1.83309	8.04e-06	0.000289942	2.735	1.37	9.407	10.476	No	Protein that binds the ubiquitin ligase Rsp5p via its 2 PY motifs; has similarity to Rod1p; mutation suppresses the temperature sensitivity of an mck1 rim11 double mutant; proposed to regulate the endocytosis of plasma membrane proteins
BNA1	YJR025C	-1.83359	0.00012465	0.00260744	6.189	6.37	43.937	26.032	No	3-hydroxyanthranilic acid dioxygenase, required for the de novo biosynthesis of NAD from tryptophan via kynurenine; expression regulated by Hst1p
EMI2	YDR516C	-1.83561	1.31e-05	0.000428761	11.668	3.463	49.749	25.078	No	Non-essential protein of unknown function required for transcriptional induction of the early meiotic-specific transcription factor IME1; required for sporulation; expression is regulated by glucose-repression transcription factors Mig1/2p
MPD1	YOR288C	-1.83683	5.79e-07	2.94e-05	18.5	25.3	133.956	61.714	No	Member of the protein disulfide isomerase (PDI) family; interacts with and inhibits the chaperone activity of Cne1p; MPD1 overexpression in a pdi1 null mutant suppresses defects in Pdi1p functions such as carboxypeptidase Y maturation
PCL8	YPL219W	-1.838	5.39e-05	0.00128994	2.472	1.215	12.013	7.98	No	Cyclin, interacts with Pho85p cyclin-dependent kinase (Cdk) to phosphorylate and regulate glycogen synthase, also activates Pho85p for Glc8p phosphorylation
HXT11	YOL156W	-1.84675	0.000734878	0.009618	0.185	0.246	2.311	2.634	No	Putative hexose transporter that is nearly identical to Hxt9p, has similarity to major facilitator superfamily (MFS) transporters and is involved in pleiotropic drug resistance
ARO10	YDR380W	-1.84821	6.06e-07	3.04e-05	4.73	4.031	25.369	14.888	No	Phenylpyruvate decarboxylase, catalyzes decarboxylation of phenylpyruvate to phenylacetaldehyde, which is the first specific step in the Ehrlich pathway
MET3	YJR010W	-1.84918	9.57e-09	9.45e-07	16.69	10.699	62.009	55.965	No	ATP sulfurylase, catalyzes the primary step of intracellular sulfate activation, essential for assimilatory reduction of sulfate to sulfide, involved in methionine metabolism
HEM15	YOR176W	-1.8504	3.12e-08	2.66e-06	22.276	22.212	125.091	68.75	No	Ferrochelatase, a mitochondrial inner membrane protein, catalyzes the insertion of ferrous iron into protoporphyrin IX, the eighth and final step in the heme biosynthetic pathway
SDD1	YEL057C	-1.8636	0.00019201	0.00355408	1.849	3.127	17.023	15.389	No	Protein of unknown function involved in telomere maintenance; target of UME6 regulation
EGH1	YIR007W	-1.86542	1.65e-06	7.16e-05	2.55	1.809	10.115	10.741	No	Putative protein of unknown function; green fluorescent protein (GFP)-fusion protein localizes to the cytoplasm; YIR007W is a non-essential gene
SPO13	YHR014W	-1.86849	0.00047371	0.00707047	0.866	0.737	7.191	7.724	No	Meiosis-specific protein, involved in maintaining sister chromatid cohesion during meiosis I as well as promoting proper attachment of kinetochores to the spindle during meiosis I and meiosis II
BNA2	YJR078W	-1.88913	7.82e-09	8e-07	11.415	13.231	64.296	45.666	No	Putative tryptophan 2,3-dioxygenase or indoleamine 2,3-dioxygenase, required for de novo biosynthesis of NAD from tryptophan via kynurenine; interacts genetically with telomere capping gene CDC13; regulated by Hst1p and Aftp
SSP1	YHR184W	-1.88944	0.000150976	0.00301256	0.535	0.917	4.633	5.179	No	Protein involved in the control of meiotic nuclear division and coordination of meiosis with spore formation; transcription is induced midway through meiosis
FRE7	YOL152W	-1.89134	1.6e-06	6.99e-05	3.085	2.403	11.294	15.605	No	Putative ferric reductase with similarity to Fre2p; expression induced by low copper levels
YDR210W	YDR210W	-1.89533	1.68e-06	7.22e-05	718.733	650.514	2781.81	2583.93	No	Predicted tail-anchored plasma membrane protein containing a conserved CYSTM module; related proteins in other organisms may be involved in response to stress; green fluorescent protein (GFP)-fusion protein localizes to the cell periphery
SGA1	YIL099W	-1.90318	3.71e-05	0.000958018	1.596	0.956	7.215	7.753	No	Intracellular sporulation-specific glucoamylase involved in glycogen degradation; induced during starvation of a/a diploids late in sporulation, but dispensable for sporulation
GIP1	YBR045C	-1.90706	6.11e-06	0.000233318	1.878	1.783	7.733	11.458	No	Meiosis-specific regulatory subunit of the Glc7p protein phosphatase, regulates spore wall formation and septin organization, required for expression of some late meiotic genes and for normal localization of Glc7p
ULI1	YFR026C	-1.91792	0.00040497	0.00629699	1.139	2.558	510.147	81.78	No	Putative protein of unknown function involved in and induced by the endoplasmic reticulum unfolded protein response
DOG2	YHR043C	-1.91987	1.53e-06	6.83e-05	16.593	15.906	115.341	46.049	No	2-deoxyglucose-6-phosphate phosphatase, member of a family of low molecular weight phosphatases, similar to Dog1p, induced by oxidative and osmotic stress, confers 2-deoxyglucose resistance when overexpressed
TIR3	YIL011W	-1.93601	2.84e-05	0.000770668	3.416	2.765	17.577	19.438	No	Cell wall mannoprotein of the Srp1p/Tip1p family of serine-alanine-rich proteins; expressed under anaerobic conditions and required for anaerobic growth
SMA1	YPL027W	-1.95009	0.000396472	0.00621434	0	0.323	9.584	3.705	No	Protein of unknown function involved in the assembly of the prospore membrane during sporulation; interacts with Spo14p
YHR138C	YHR138C	-1.96512	2.91e-05	0.000787592	30.83	17.935	164.642	109.994	No	Putative protein of unknown function; has similarity to Pbi2p; double null mutant lacking Pbi2p and Yhr138p exhibits highly fragmented vacuoles
ANB1	YJR047C	-1.97483	2.1e-06	8.86e-05	14.909	52.357	170.301	184.443	No	Translation elongation factor eIF-5A, previously thought to function in translation initiation; similar to and functionally redundant with Hyp2p; undergoes an essential hypusination modification; expressed under anaerobic conditions
MIP6	YHR015W	-1.97509	0.000176732	0.0033711	0.38	0.258	3.159	2.938	No	Putative RNA-binding protein, interacts with Mex67p, which is a component of the nuclear pore involved in nuclear mRNA export
YOR289W	YOR289W	-1.97532	1.14e-06	5.24e-05	13.887	10.776	91.434	38.866	No	Putative protein of unknown function; transcription induced by the unfolded protein response; green fluorescent protein (GFP)-fusion protein localizes to both the cytoplasm and the nucleus
YBR126W-A	YBR126W-A	-2.00502	4.22e-05	0.00105205	647.525	281.389	3041.49	1860.97	No	Dubious ORF unlikely to encode a protein, based on available experimental and comparative sequence data; partially overlaps the dubious ORF YBR126W-B; identified by gene-trapping, microarray analysis, and genome-wide homology searches
YBR056W	YBR056W	-2.00805	1.24e-09	1.75e-07	13.216	8.347	57.152	48.801	No	Putative cytoplasmic protein of unknown function
YMR316C-A	YMR316C-A	-2.01433	2.41e-05	0.000682668	33.283	54.386	346.389	153.311	No	Dubious open reading frame unlikely to encode a protein, based on available experimental and comparative sequence data; completely overlaps the verified gene DIA1/YMR316W
MAL31	YBR298C	-2.02159	3.08e-08	2.66e-06	3.854	3.179	19.935	16.755	No	Maltose permease, high-affinity maltose transporter (alpha-glucoside transporter); encoded in the MAL3 complex locus; member of the 12 transmembrane domain superfamily of sugar transporters; functional in genomic reference strain S288C
GLG1	YKR058W	-2.02809	8.45e-06	0.000299076	1.226	0.93	7.344	6.555	No	Self-glucosylating initiator of glycogen synthesis, also glucosylates n-dodecyl-beta-D-maltoside; similar to mammalian glycogenin
OPI3	YJR073C	-2.03061	9.89e-12	2.23e-09	156.624	136.992	809.535	569.386	No	Phospholipid methyltransferase (methylene-fatty-acyl-phospholipid synthase), catalyzes the last two steps in phosphatidylcholine biosynthesis
YJR149W	YJR149W	-2.03639	4.63e-05	0.00112874	1.382	0.62	7.227	8.795	No	Putative protein of unknown function; green fluorescent protein (GFP)-fusion protein localizes to the cytoplasm
TEP1	YNL128W	-2.0413	2.58e-06	0.000106863	1.888	2.429	12.744	13.355	No	Homolog of human tumor suppressor gene PTEN/MMAC1/TEP1 that has lipid phosphatase activity and is linked to the phosphatidylinositol signaling pathway; plays a role in normal sporulation
THI73	YLR004C	-2.04197	1.39e-11	2.9e-09	49.253	42.86	176.407	271.716	No	Putative plasma membrane permease proposed to be involved in carboxylic acid uptake and repressed by thiamine; substrate of Dbf2p/Mob1p kinase; transcription is altered if mitochondrial dysfunction occurs
MSH4	YFL003C	-2.04477	4.5e-07	2.46e-05	1.09	1.925	8.24	8.854	No	Protein involved in meiotic recombination, required for normal levels of crossing over, colocalizes with Zip2p to discrete foci on meiotic chromosomes, has homology to bacterial MutS protein
IMA2	YOL157C	-2.04734	2.4e-05	0.000682668	1.07	0.594	7.415	4.658	No	Alpha-glucosidase with specificity for isomaltase, methyl-alpha-glucoside, and palatinose; member of IMA isomaltase family; not required for isomaltose utilization, but Ima2p overexpression allows the ima1 null mutant to grow on isomaltose
ADH5	YBR145W	-2.0608	2.76e-07	1.62e-05	5.82	8.489	55.49	25.776	No	Alcohol dehydrogenase isoenzyme V; involved in ethanol production
AAC3	YBR085W	-2.07174	9.71e-10	1.4e-07	14.442	25.235	96.845	107.979	No	Mitochondrial inner membrane ADP/ATP translocator, exchanges cytosolic ADP for mitochondrially synthesized ATP; expressed under anaerobic conditions; similar to Pet9p and Aac1p; has roles in maintenance of viability and in respiration
IRC18	YJL037W	-2.08313	4.14e-05	0.00103987	2.306	1.486	15.762	17.659	No	Putative protein of unknown function; expression induced in respiratory-deficient cells and in carbon-limited chemostat cultures; similar to adjacent ORF, YJL038C; null mutant displays increased levels of spontaneous Rad52p foci
DSE1	YER124C	-2.08863	1.38e-06	6.21e-05	2.316	1.111	11.93	9.886	No	Daughter cell-specific protein, may regulate cross-talk between the mating and filamentation pathways; deletion affects cell separation after division and sensitivity to alpha-factor and drugs affecting the cell wall
YPT53	YNL093W	-2.10552	6.71e-05	0.00155384	1.693	0.762	15.007	12.962	No	Rab family GTPase, similar to Ypt51p and Ypt52p and to mammalian rab5; required for vacuolar protein sorting and endocytosis
PES4	YFR023W	-2.1066	5.41e-05	0.00128994	0.409	0.284	3.761	3.607	No	Poly(A) binding protein, suppressor of DNA polymerase epsilon mutation, similar to Mip6p
SCS22	YBL091C-A	-2.11317	2.03e-05	0.000606513	4.224	3.566	38.231	24.784	No	Protein involved in regulation of phospholipid metabolism; homolog of Scs2p; similar to D. melanogaster inturned protein
HAC1	YFL031W	-2.12566	2.29e-13	6.78e-11	204.884	225.879	1279.26	894.934	Yes	Basic leucine zipper (bZIP) transcription factor (ATF/CREB1 homolog) that regulates the unfolded protein response, via UPRE binding, and membrane biogenesis; ER stress-induced splicing pathway facilitates efficient Hac1p synthesis
FHN1	YGR131W	-2.1387	1.65e-05	0.000517243	5.888	3.011	49.701	23.811	No	Protein of unknown function; induced by ketoconazole; promoter region contains sterol regulatory element motif, which has been identified as a Upc2p-binding site; overexpression complements function of Nce102p in NCE102 deletion strain
RTA1	YGR213C	-2.14103	3.48e-09	4.12e-07	7.474	8.257	47.285	41.558	No	Protein involved in 7-aminocholesterol resistance; has seven potential membrane-spanning regions; expression is induced under both low-heme and low-oxygen conditions; member of the fungal lipid-translocating exporter (LTE) family of protein
SRL4	YPL033C	-2.1524	2.62e-05	0.000730434	1.596	0.775	10.351	13.296	No	Protein of unknown function; involved in regulation of dNTP production; null mutant suppresses the lethality of lcd1 and rad53 mutations; expression is induced by Kar4p
DIA1	YMR316W	-2.16505	1.28e-13	4.24e-11	48.367	59.051	319.994	246.245	No	Protein of unknown function, involved in invasive and pseudohyphal growth; green fluorescent protein (GFP)-fusion protein localizes to the cytoplasm in a punctate pattern
DON1	YDR273W	-2.16653	3.42e-07	1.89e-05	3.465	3.398	29.59	15.664	No	Meiosis-specific component of the spindle pole body, part of the leading edge protein (LEP) coat, forms a ring-like structure at the leading edge of the prospore membrane during meiosis II
ATG7	YHR171W	-2.16996	2.1e-07	1.28e-05	1.907	1.266	10.787	10.053	No	Autophagy-related protein and dual specificity member of the E1 family of ubiquitin-activating enzymes; mediates the conjugation of Atg12p with Atg5p and Atg8p with phosphatidylethanolamine, required steps in autophagosome formation
YFL040W	YFL040W	-2.17236	9.67e-06	0.000337939	0.769	0.659	5.187	7.115	No	Putative transporter, member of the sugar porter family; YFL040W is not an essential gene
THI12	YNL332W	-2.18046	2.94e-07	1.7e-05	4.136	2.894	29.696	17.924	No	Protein involved in synthesis of the thiamine precursor hydroxymethylpyrimidine (HMP); member of a subtelomeric gene family including THI5, THI11, THI12, and THI13
ECM8	YBR076W	-2.19731	2.29e-07	1.36e-05	3.289	2.61	22.234	17.698	No	Non-essential protein of unknown function
SAP4	YGL229C	-2.21134	3.41e-05	0.000909923	0.117	0.207	2.546	2.152	No	Protein required for function of the Sit4p protein phosphatase, member of a family of similar proteins that form complexes with Sit4p, including Sap155p, Sap185p, and Sap190p
GAL7	YBR018C	-2.23598	2.57e-05	0.000719717	0.633	0.362	9.761	4.461	No	Galactose-1-phosphate uridyl transferase, synthesizes glucose-1-phosphate and UDP-galactose from UDP-D-glucose and alpha-D-galactose-1-phosphate in the second step of galactose catabolism
MAG1	YER142C	-2.23858	1.42e-07	9.66e-06	10.793	5.517	82.91	30.611	No	3-methyl-adenine DNA glycosylase involved in protecting DNA against alkylating agents; initiates base excision repair by removing damaged bases to create abasic sites that are subsequently repaired
YNL092W	YNL092W	-2.24784	1.54e-07	1e-05	4.185	1.589	22.128	19.31	No	Putative S-adenosylmethionine-dependent methyltransferase of the seven beta-strand family; YNL092W is not an essential gene
YOL131W	YOL131W	-2.26718	3.85e-05	0.000983974	0	0	55.466	44.88	No	Putative protein of unknown function
SMA2	YML066C	-2.27915	1.46e-07	9.75e-06	2.793	1.938	16.811	18.563	No	Meiosis-specific prospore membrane protein; required to produce bending force necessary for proper assembly of the prospore membrane during sporulation
SPS1	YDR523C	-2.31683	3.38e-06	0.000134801	0.973	0.362	8.547	5.857	No	Putative protein serine/threonine kinase expressed at the end of meiosis and localized to the prospore membrane, required for correct localization of enzymes involved in spore wall synthesis
MDG1	YNL173C	-2.32735	4.24e-08	3.41e-06	5.966	2.132	38.078	23.418	No	Plasma membrane protein involved in G-protein mediated pheromone signaling pathway; overproduction suppresses bem1 mutations
PBI2	YNL015W	-2.34434	1.56e-05	0.000494568	17.527	37.175	609.35	426.914	No	Cytosolic inhibitor of vacuolar proteinase B (PRB1), required for efficient vacuole inheritance; with thioredoxin forms protein complex LMA1, which assists in priming SNARE molecules and promotes vacuole fusion
DSF1	YEL070W	-2.35969	1.27e-05	0.000419517	0.214	0.116	3.949	3.793	No	Deletion suppressor of mpt5 mutation
IMA3	YIL172C	-2.36577	5.41e-07	2.85e-05	0.496	1.072	8.771	6.319	No	Alpha-glucosidase with broad substrate specificity for alpha-1,4- and alpha-1,6-glucosides; member of IMA isomaltase family; not required for isomaltose utilization, but Ima3p overexpression allows the ima1 null mutant to grow on isomaltose
IMA4	YJL221C	-2.36577	5.41e-07	2.85e-05	0.496	1.072	8.771	6.319	No	Alpha-glucosidase with broad substrate specificity for alpha-1,4- and alpha-1,6-glucosides; member of IMA isomaltase family; not required for isomaltose utilization, but Ima4p overexpression allows the ima1 null mutant to grow on isomaltose
EMP46	YLR080W	-2.36751	1.1e-06	5.11e-05	1.216	0.556	10.551	7.783	No	Integral membrane component of endoplasmic reticulum-derived COPII-coated vesicles, which function in ER to Golgi transport
PUG1	YER185W	-2.43784	6.69e-08	5.15e-06	1.839	3.243	28.423	17.698	No	Plasma membrane protein with roles in the uptake of protoprophyrin IX and the efflux of heme; expression is induced under both low-heme and low-oxygen conditions; member of the fungal lipid-translocating exporter (LTE) family of proteins
ENO1	YGR254W	-2.4486	1.17e-15	4.69e-13	727.044	518.599	5179.15	3117.15	No	Enolase I, a phosphopyruvate hydratase that catalyzes the conversion of 2-phosphoglycerate to phosphoenolpyruvate during glycolysis and the reverse reaction during gluconeogenesis; expression is repressed in response to glucose
THI5	YFL058W	-2.45061	5.06e-09	5.48e-07	2.764	4.729	39.516	22.121	No	Protein involved in synthesis of the thiamine precursor hydroxymethylpyrimidine (HMP); member of a subtelomeric gene family including THI5, THI11, THI12, and THI13
HSP26	YBR072W	-2.46302	1e-16	5.13e-14	581.417	403.896	3698.11	2710.31	No	Small heat shock protein (sHSP) with chaperone activity; forms hollow, sphere-shaped oligomers that suppress unfolded proteins aggregation; oligomer activation requires heat-induced conformational change; also has mRNA binding activity
HXT9	YJL219W	-2.49769	6.19e-07	3.08e-05	0.36	0.478	6.684	4.933	No	Putative hexose transporter that is nearly identical to Hxt11p, has similarity to major facilitator superfamily (MFS) transporters, expression of HXT9 is regulated by transcription factors Pdr1p and Pdr3p
DCG1	YIR030C	-2.54526	1.81e-07	1.15e-05	1.713	1.615	22.741	18.318	No	Protein of unknown function, expression is sensitive to nitrogen catabolite repression and regulated by Dal80p; contains transmembrane domain
SOR1	YJR159W	-2.58455	1.25e-06	5.65e-05	0.487	0.181	12.508	4.619	No	Sorbitol dehydrogenase; expression is induced in the presence of sorbitol or xylose
YSW1	YBR148W	-2.59154	1.13e-07	8.15e-06	0.662	0.284	6.39	6.26	No	Protein required for normal prospore membrane formation; interacts with Gip1p, which is the meiosis-specific regulatory subunit of the Glc7p protein phosphatase; expressed specifically in spores and localizes to the prospore membrane
TPO4	YOR273C	-2.63767	5.15e-16	2.23e-13	7.708	6.448	68.717	43.917	No	Polyamine transport protein, recognizes spermine, putrescine, and spermidine; localizes to the plasma membrane; member of the major facilitator superfamily
THI4	YGR144W	-2.77277	1.35e-14	5.07e-12	5.713	7.934	73.067	53.675	No	Thiazole synthase, catalyzes formation of a thiazole intermediate during thiamine biosynthesis; required for mitochondrial genome stability in response to DNA damaging agents
CMK2	YOL016C	-2.94594	2.13e-23	2.4e-20	29.03	30.081	338.656	227.387	No	Calmodulin-dependent protein kinase; may play a role in stress response, many CA++/calmodulan dependent phosphorylation substrates demonstrated in vitro, amino acid sequence similar to Cmk1p and mammalian Cam Kinase II
GAS4	YOL132W	-3.06975	9.78e-11	1.83e-08	0.341	1.034	16.646	9.63	No	1,3-beta-glucanosyltransferase, involved with Gas2p in spore wall assembly; has similarity to Gas1p; localizes to the cell wall
HES1	YOR237W	-3.07374	4.14e-10	6.57e-08	0.633	0.284	12.425	9.198	No	Protein implicated in the regulation of ergosterol biosynthesis; one of a seven member gene family with a common essential function and non-essential unique functions; similar to human oxysterol binding protein (OSBP)
STE3	YKL178C	-3.19711	1.49e-10	2.71e-08	0.341	0.258	9.561	8.717	No	Receptor for a factor pheromone, couples to MAP kinase cascade to mediate pheromone response; transcribed in alpha cells and required for mating by alpha cells, ligand bound receptors endocytosed and recycled to the plasma membrane; GPCR
YET2	YMR040W	-3.23828	7.2e-13	2.03e-10	9.06	6.525	205.738	73.526	No	Protein of unknown function that may interact with ribosomes, based on co-purification experiments; homolog of human BAP31 protein
KAR2	YJL034W	-3.26599	1.86e-20	1.31e-17	122.3	94.184	2143.99	812.653	No	ATPase involved in protein import into the ER, also acts as a chaperone to mediate protein folding in the ER and may play a role in ER export of soluble proteins; regulates the unfolded protein response via interaction with Ire1p
DOG1	YHR044C	-3.42831	1.25e-11	2.7e-09	0.564	0.956	50.043	14.868	No	2-deoxyglucose-6-phosphate phosphatase, similar to Dog2p, member of a family of low molecular weight phosphatases; confers 2-deoxyglucose resistance when overexpressed, in vivo substrate has not yet been identified
TDH1	YJL052W	-4.49929	1.98e-58	5.57e-55	212.153	206.161	7267.92	5119.91	No	Glyceraldehyde-3-phosphate dehydrogenase, isozyme 1, involved in glycolysis and gluconeogenesis; tetramer that catalyzes the reaction of glyceraldehyde-3-phosphate to 1,3 bis-phosphoglycerate; detected in the cytoplasm and cell wall
SRB2	YHR041C	-5.2683	9.41e-28	1.54e-24	0	0	86.695	77.977	No	Subunit of the RNA polymerase II mediator complex; associates with core polymerase subunits to form the RNA polymerase II holoenzyme; general transcription factor involved in telomere maintenance
INO1	YJL153C	-5.46854	1.07e-71	6.02e-68	3.503	4.858	290.77	263.422	No	Inositol-3-phosphate synthase, involved in synthesis of inositol phosphates and inositol-containing phospholipids; transcription is coregulated with other phospholipid biosynthetic genes by Ino2p and Ino4p, which bind the UASINO DNA element

## Sheet: ScY01a (mig1∆) vs. ScY01a, 40°C
Gene	SGD_ID	log2(Fold_change)	p-value	FDR p-value correction	mRNA expression level (RPKM)				YEASTRACT 2019 TF	Gene Function
					ScY01a (mig1∆)		ScY01a
					Duplicate#1	Duplicate#2	Duplicate#1	Duplicate#2
YDR098C-A	YDR098C-A	4.91676	6.15933e-33	1.66887e-29	54.496	29.286	0	0.049	No	Retrotransposon TYA Gag gene co-transcribed with TYB Pol; translated as TYA or TYA-TYB polyprotein; Gag is a nucleocapsid protein that is the structural constituent of virus-like particles (VLPs); similar to retroviral Gag
FIT1	YDR534C	3.54322	4.7115e-25	6.3829e-22	41.362	36.478	2.228	1.621	No	Mannoprotein that is incorporated into the cell wall via a glycosylphosphatidylinositol (GPI) anchor, involved in the retention of siderophore-iron in the cell wall
FET3	YMR058W	2.99952	3.82592e-24	4.14654e-21	266.73	162.668	23.424	17.187	No	Ferro-O2-oxidoreductase required for high-affinity iron uptake and involved in mediating resistance to copper ion toxicity, belongs to class of integral membrane multicopper oxidases
SIT1	YEL065W	2.82048	2.84237e-23	2.56713e-20	132.218	102.197	11.329	14.898	No	Ferrioxamine B transporter, member of the ARN family of transporters that specifically recognize siderophore-iron chelates; transcription is induced during iron deprivation and diauxic shift; potentially phosphorylated by Cdc28p
IZH4	YOL101C	2.53436	1.15934e-20	8.97493e-18	273.208	238.519	36.97	35.082	No	Membrane protein involved in zinc ion homeostasis, member of the four-protein IZH family, expression induced by fatty acids and altered zinc levels; deletion reduces sensitivity to excess zinc; possible role in sterol metabolism
CTR3	YLR411W	3.09977	1.55763e-20	1.0551e-17	766.637	516.157	26.69	70.636	No	High-affinity copper transporter of the plasma membrane, acts as a trimer; gene is disrupted by a Ty2 transposon insertion in many laboratory strains of S. cerevisiae
PIR3	YKL163W	3.10377	4.13215e-18	2.03565e-15	293.67	99.434	13.027	13.807	No	O-glycosylated covalently-bound cell wall protein required for cell wall stability; expression is cell cycle regulated, peaking in M/G1 and also subject to regulation by the cell integrity pathway
MPC3	YGR243W	3.40387	5.83257e-17	2.63389e-14	220.792	112.107	5.34	3.97	No	Putative protein of unknown function; expression regulated by osmotic and alkaline stresses; the authentic, non-tagged protein is detected in highly purified mitochondria in high-throughput studies
STE2	YFL026W	2.3834	4.73759e-16	1.97485e-13	513.769	311.774	53.156	73.83	No	Receptor for alpha-factor pheromone; seven transmembrane-domain GPCR that interacts with both pheromone and a heterotrimeric G protein to initiate the signaling response that leads to mating between haploid a and alpha cells
FTR1	YER145C	1.97273	2.21424e-15	8.34674e-13	741.017	715.701	152.11	176.414	No	High affinity iron permease involved in the transport of iron across the plasma membrane; forms complex with Fet3p; expression is regulated by iron
ARN2	YHL047C	2.05732	2.31041e-15	8.34674e-13	375.677	342.137	65.404	85.475	No	Transporter, member of the ARN family of transporters that specifically recognize siderophore-iron chelates; responsible for uptake of iron bound to the siderophore triacetylfusarinine C
PHO89	YBR296C	3.17004	3.64755e-15	1.23538e-12	23.427	11.419	0.672	0.835	No	Na+/Pi cotransporter, active in early growth phase; similar to phosphate transporters of Neurospora crassa; transcription regulated by inorganic phosphate concentrations and Pho4p
TNA1	YGR260W	2.51822	7.80196e-15	2.48699e-12	625.815	261.225	51.375	62.991	No	High affinity nicotinic acid plasma membrane permease, responsible for uptake of low levels of nicotinic acid; expression of the gene increases in the absence of extracellular nicotinic acid or para-aminobenzoate (PABA)
IMD2	YHR216W	2.97342	1.85773e-13	5.29843e-11	17.766	12.296	0.625	0.943	No	Inosine monophosphate dehydrogenase, catalyzes the rate-limiting step in GTP biosynthesis, expression is induced by mycophenolic acid resulting in resistance to the drug, expression is repressed by nutrient limitatio
FAR1	YJL157C	1.99493	6.2991e-13	1.70674e-10	79.96	60.604	14.606	15.782	No	Cyclin-dependent kinase inhibitor that mediates cell cycle arrest in response to pheromone; also forms a complex with Cdc24p, Ste4p, and Ste18p that may specify the direction of polarized growth during mating; potential Cdc28p substrate
CWP1	YKL096W	2.42295	7.16526e-13	1.84898e-10	169.093	93.719	18.143	16.156	No	Cell wall mannoprotein that localizes specifically to birth scars of daughter cells, linked to a beta-1,3- and beta-1,6-glucan heteropolymer through a phosphodiester bond; required for propionic acid resistance
NDE1	YMR145C	2.14285	1.64002e-12	3.86404e-10	219.137	116.968	32.254	29.402	No	Mitochondrial external NADH dehydrogenase, a type II NAD(P)H:quinone oxidoreductase that catalyzes the oxidation of cytosolic NADH; Nde1p and Nde2p provide cytosolic NADH to the mitochondrial respiratory chain
BAR1	YIL015W	2.63623	2.98756e-12	6.74567e-10	56.364	18.455	3.501	3.577	No	Aspartyl protease secreted into the periplasmic space of mating type a cells, helps cells find mating partners, cleaves and inactivates alpha factor allowing cells to recover from alpha-factor-induced cell cycle arrest
PHO84	YML123C	2.07316	6.40768e-12	1.38893e-09	52.818	46.144	11.164	8.068	No	High-affinity inorganic phosphate (Pi) transporter and low-affinity manganese transporter; regulated by Pho4p and Spt7p; mutation confers resistance to arsenate; exit from the ER during maturation requires Pho86p
PUT4	YOR348C	2.85889	1.39321e-11	2.79623e-09	24.535	6.592	1.014	0.472	No	Proline permease, required for high-affinity transport of proline; also transports the toxic proline analog azetidine-2-carboxylate (AzC); PUT4 transcription is repressed in ammonia-grown cells
HXT2	YMR011W	2.4797	3.04842e-11	5.89978e-09	201.572	53.224	16.504	11.95	No	High-affinity glucose transporter of the major facilitator superfamily, expression is induced by low levels of glucose and repressed by high levels of glucose
ZNF1	YFL052W	2.18733	5.14655e-11	9.61694e-09	66.389	53.313	6.354	13.325	Yes	Putative zinc cluster protein that contains a DNA binding domain; null mutant sensitive to calcofluor white, low osmolarity and heat, suggesting a role for YFL052Wp in cell wall integrity
CAR1	YPL111W	1.94209	6.05385e-11	1.09353e-08	167.27	113.461	27.869	32.606	No	Arginase, responsible for arginine degradation, expression responds to both induction by arginine and nitrogen catabolite repression; disruption enhances freeze tolerance
SRX1	YKL086W	2.68275	1.06449e-10	1.85688e-08	314.603	124.67	16.551	7.577	No	Sulfiredoxin, contributes to oxidative stress resistance by reducing cysteine-sulfinic acid groups in the peroxiredoxin Tsa1p, which is formed upon exposure to oxidants; conserved in higher eukaryotes
CAR2	YLR438W	2.17885	1.09652e-10	1.85688e-08	32.691	40.506	6.637	5.198	No	L-ornithine transaminase (OTAse), catalyzes the second step of arginine degradation, expression is dually-regulated by allophanate induction and a specific arginine induction process; not nitrogen catabolite repression sensitive
SER3	YER081W	2.15915	1.54426e-10	2.53586e-08	364.97	847.695	69.2	132.203	No	3-phosphoglycerate dehydrogenase, catalyzes the first step in serine and glycine biosynthesis; isozyme of Ser33p
FIT3	YOR383C	2.24073	2.52603e-10	4.02605e-08	90.98	93.585	15.632	10.23	No	Mannoprotein that is incorporated into the cell wall via a glycosylphosphatidylinositol (GPI) anchor, involved in the retention of siderophore-iron in the cell wall
MTH1	YDR277C	2.37933	3.1437e-10	4.60425e-08	55.626	21.396	3.949	5.208	Yes	Negative regulator of the glucose-sensing signal transduction pathway, required for repression of transcription by Rgt1p; interacts with Rgt1p and the Snf3p and Rgt2p glucose sensors; phosphorylated by Yck1p, triggering Mth1p degradation
STE6	YKL209C	1.95433	3.65582e-10	5.2134e-08	127.419	70.27	16.103	25.619	No	Plasma membrane ATP-binding cassette (ABC) transporter required for the export of a-factor, catalyzes ATP hydrolysis coupled to a-factor transport; contains 12 transmembrane domains and two ATP binding domains; expressed only in MATa cells
CIT1	YNR001C	1.987	1.21448e-09	1.68751e-07	291.242	134.724	50.727	33.402	No	Citrate synthase, catalyzes the condensation of acetyl coenzyme A and oxaloacetate to form citrate; the rate-limiting enzyme of the TCA cycle; nuclear encoded mitochondrial protein
FRE2	YKL220C	2.05769	1.29782e-09	1.75823e-07	25.15	49.229	5.27	8.078	No	Ferric reductase and cupric reductase, reduces siderophore-bound iron and oxidized copper prior to uptake by transporters; expression induced by low iron levels but not by low copper levels
HXT3	YDR345C	1.75663	1.43919e-09	1.90219e-07	355.796	223.238	85.457	61.763	No	Low affinity glucose transporter of the major facilitator superfamily, expression is induced in low or high glucose conditions
HXK1	YFR053C	2.48102	3.33551e-09	4.3036e-07	18.27	9.266	0.554	1.543	No	Hexokinase isoenzyme 1, a cytosolic protein that catalyzes phosphorylation of glucose during glucose metabolism; expression is highest during growth on non-glucose carbon sources; glucose-induced repression involves the hexokinase Hxk2p
FRE1	YLR214W	1.70638	4.37392e-09	5.51216e-07	269.225	171.213	48.263	68.435	No	Ferric reductase and cupric reductase, reduces siderophore-bound iron and oxidized copper prior to uptake by transporters; expression induced by low copper and iron levels
CTR1	YPR124W	1.76111	8.29078e-09	9.98394e-07	118.983	73.432	22.234	25.246	No	High-affinity copper transporter of the plasma membrane, mediates nearly all copper uptake under low copper conditions; transcriptionally induced at low copper levels and degraded at high copper levels
MAL12	YGR292W	2.01209	1.10032e-08	1.29622e-06	19.109	26.146	2.971	5.169	No	Maltase (alpha-D-glucosidase), inducible protein involved in maltose catabolism; encoded in the MAL1 complex locus; hydrolyzes the disaccharides maltose, turanose, maltotriose, and sucrose
HPF1	YOL155C	1.5825	1.48348e-08	1.71042e-06	111.241	129.797	28.045	43.288	No	Haze-protective mannoprotein that reduces the particle size of aggregated proteins in white wines
ARN1	YHL040C	1.38949	3.38848e-08	3.74738e-06	525.997	464.653	159.726	189.199	No	Transporter, member of the ARN family of transporters that specifically recognize siderophore-iron chelates; responsible for uptake of iron bound to ferrirubin, ferrirhodin, and related siderophores
VID24	YBR105C	1.76024	3.88633e-08	4.212e-06	78.024	51.892	16.834	14.338	No	Peripheral membrane protein located at Vid (vacuole import and degradation) vesicles; regulates fructose-1,6-bisphosphatase (FBPase) targeting to the vacuole; promotes proteasome-dependent catabolite degradation of FBPase
NRT1	YOR071C	1.75246	4.28507e-08	4.55309e-06	107.996	54.766	17.235	22.484	No	High-affinity nicotinamide riboside transporter; also transports thiamine with low affinity; shares sequence similarity with Thi7p and Thi72p; proposed to be involved in 5-fluorocytosine sensitivity
ECM13	YBL043W	2.1225	5.33417e-08	5.45394e-06	91.875	46.099	14.017	4.992	No	Non-essential protein of unknown function; induced by treatment with 8-methoxypsoralen and UVA irradiation
MEF1	YLR069C	1.4593	1.05346e-07	1.01941e-05	56.152	53.423	16.422	19.457	No	Mitochondrial elongation factor involved in translational elongation
CYC3	YAL039C	1.55653	1.5989e-07	1.49387e-05	125.852	111.996	36.946	31.623	No	Cytochrome c heme lyase (holocytochrome c synthase), attaches heme to apo-cytochrome c (Cyc1p or Cyc7p) in the mitochondrial intermembrane space; human ortholog may have a role in microphthalmia with linear skin defects (MLS)
RPM2	YML091C	1.7334	2.0517e-07	1.88443e-05	38.363	16.946	6.79	6.663	No	Protein subunit of mitochondrial RNase P, has roles in nuclear transcription, cytoplasmic and mitochondrial RNA processing, and mitochondrial translation; distributed to mitochondria, cytoplasmic processing bodies, and the nucleus
HXT1	YHR094C	1.27356	2.41994e-07	2.14978e-05	502.771	497.091	180.852	204.441	No	Low-affinity glucose transporter of the major facilitator superfamily, expression is induced by Hxk2p in the presence of glucose and repressed by Rgt1p when glucose is limiting
FUS3	YBL016W	1.60476	2.53335e-07	2.21423e-05	122.339	73.355	25.393	28.705	No	Mitogen-activated serine/threonine protein kinase involved in mating; phosphoactivated by Ste7p; substrates include Ste12p, Far1p, Bni1p, Sst2p; inhibits invasive growth during mating by phosphorylating Tec1p, promoting its degradation
FIT2	YOR382W	1.44715	2.88526e-07	2.443e-05	1272.8	1496.29	469.228	353.664	No	Mannoprotein that is incorporated into the cell wall via a glycosylphosphatidylinositol (GPI) anchor, involved in the retention of siderophore-iron in the cell wall
REG2	YBR050C	2.05452	3.14127e-07	2.61885e-05	26.135	16.18	2.605	3.322	No	Regulatory subunit of the Glc7p type-1 protein phosphatase; involved with Reg1p, Glc7p, and Snf1p in regulation of glucose-repressible genes, also involved in glucose-induced proteolysis of maltose permease
ADR1	YDR216W	1.7611	4.23473e-07	3.47697e-05	62.988	21.895	10.704	8.825	Yes	Carbon source-responsive zinc-finger transcription factor, required for transcription of the glucose-repressed gene ADH2, of peroxisomal protein genes, and of genes required for ethanol, glycerol, and fatty acid utilization
OPT1	YJL212C	1.58951	6.73048e-07	5.44365e-05	86.035	86.117	14.618	33.176	No	Proton-coupled oligopeptide transporter of the plasma membrane; also transports glutathione and phytochelatin; member of the OPT family
FAA4	YMR246W	1.39168	6.85087e-07	5.45954e-05	589.175	482.831	140.546	226.777	No	Long chain fatty acyl-CoA synthetase, activates imported fatty acids with a preference for C12:0-C16:0 chain lengths; functions in long chain fatty acid import; important for survival during stationary phase; localized to lipid particles
KAR4	YCL055W	1.74508	7.11406e-07	5.513e-05	191.592	71.99	34.459	25.196	Yes	Transcription factor required for gene regulation in response to pheromones; also required during meiosis; exists in two forms, a slower-migrating form more abundant during vegetative growth and a faster-migrating form induced by pheromone
INA1	YLR413W	1.56478	8.4654e-07	6.37139e-05	440.679	345.555	68.068	155.483	No	Putative protein of unknown function; YLR413W is not an essential gene
SNZ1	YMR096W	1.68943	8.71754e-07	6.47128e-05	59.676	132.782	20.949	24.715	No	Protein involved in vitamin B6 biosynthesis; member of a stationary phase-induced gene family; coregulated with SNO1; interacts with Sno1p and with Yhr198p, perhaps as a multiprotein complex containing other Snz and Sno proteins
TDA1	YMR291W	1.54438	9.90363e-07	7.2524e-05	36.73	49.384	9.537	15.251	No	Putative kinase of unknown function; green fluorescent protein (GFP)-fusion protein localizes to the cytoplasm and nucleus; YMR291W is not an essential gene
ALD6	YPL061W	1.37767	1.91507e-06	0.000133048	121.265	133.581	53.592	33.274	No	Cytosolic aldehyde dehydrogenase, activated by Mg2+ and utilizes NADP+ as the preferred coenzyme; required for conversion of acetaldehyde to acetate; constitutively expressed; locates to the mitochondrial outer surface upon oxidative stress
SST2	YLR452C	1.62964	2.00824e-06	0.000137755	77.744	32.327	11.742	16.745	No	GTPase-activating protein for Gpa1p, regulates desensitization to alpha factor pheromone; also required to prevent receptor-independent signaling of the mating pathway; member of the RGS (regulator of G-protein signaling) family
YKR075C	YKR075C	1.8469	2.39097e-06	0.000161958	31.214	20.997	3.702	5.709	No	Protein of unknown function; similar to YOR062Cp and Reg1p; expression regulated by glucose and Rgt1p; GFP-fusion protein is induced in response to the DNA-damaging agent MMS
YMR244W	YMR244W	1.48866	2.66742e-06	0.000176277	53.881	46.931	16.056	14.141	No	Putative protein of unknown function
IZH1	YDR492W	1.32865	3.25577e-06	0.000210036	105.267	126.456	42.263	39.003	No	Membrane protein involved in zinc ion homeostasis, member of the four-protein IZH family; transcription is regulated directly by Zap1p, expression induced by zinc deficiency and fatty acids; deletion increases sensitivity to elevated zinc
ECL1	YGR146C	1.41595	3.70827e-06	0.000233664	548.272	382.909	178.541	111.369	No	Protein of unknown function, affects chronological lifespan; induced by iron homeostasis transcription factor Aft2p; multicopy suppressor of temperature sensitive hsf1 mutant; induced by treatment with 8-methoxypsoralen and UVA irradiation
PST1	YDR055W	1.51517	4.16353e-06	0.000259335	361.894	150.349	83.96	64.298	No	Cell wall protein that contains a putative GPI-attachment site; secreted by regenerating protoplasts; up-regulated by activation of the cell integrity pathway, as mediated by Rlm1p; upregulated by cell wall damage via disruption of FKS1
HXT4	YHR092C	1.62838	4.23542e-06	0.000260815	29.413	16.091	4.928	6.584	No	High-affinity glucose transporter of the major facilitator superfamily, expression is induced by low levels of glucose and repressed by high levels of glucose
YFL051C	YFL051C	1.91447	4.31829e-06	0.000262931	92.512	81.944	3.631	21.118	No	Putative protein of unknown function; YFL051C is not an essential gene
RGI2	YIL057C	2.07215	4.85795e-06	0.000292503	33.329	19.676	0.696	0.737	No	Protein of unknown function involved in energy metabolism under respiratory conditions; expression induced under carbon limitation and repressed under high glucose
GDH2	YDL215C	1.32874	5.67103e-06	0.000337707	61.813	37.521	17.459	18.072	No	NAD(+)-dependent glutamate dehydrogenase, degrades glutamate to ammonia and alpha-ketoglutarate; expression sensitive to nitrogen catabolite repression and intracellular ammonia levels
EXG1	YLR300W	1.24032	6.10171e-06	0.000359404	850.054	543.08	261.805	275.205	No	Major exo-1,3-beta-glucanase of the cell wall, involved in cell wall beta-glucan assembly; exists as three differentially glycosylated isoenzymes
ATG39	YLR312C	1.88837	7.49583e-06	0.000427999	15.596	9.211	1.403	2.162	No	Putative protein of unknown function
YPK2	YMR104C	1.51052	7.58219e-06	0.000427999	33.15	21.796	5.753	10.102	No	Protein kinase with similarity to serine/threonine protein kinase Ypk1p; functionally redundant with YPK1 at the genetic level; participates in a signaling pathway required for optimal cell wall integrity; homolog of mammalian kinase SGK
IME2	YJL106W	1.67338	8.02744e-06	0.000448461	24.613	10.321	4.315	3.744	No	Serine/threonine protein kinase involved in activation of meiosis, associates with Ime1p and mediates its stability, activates Ndt80p; IME2 expression is positively regulated by Ime1p
YHR033W	YHR033W	1.79313	9.27496e-06	0.000512868	42.525	11.652	5.682	4.147	No	Putative protein of unknown function; epitope-tagged protein localizes to the cytoplasm
ICL1	YER065C	1.58704	9.95202e-06	0.000544748	15.697	14.516	3.489	4.245	No	Isocitrate lyase, catalyzes the formation of succinate and glyoxylate from isocitrate, a key reaction of the glyoxylate cycle; expression of ICL1 is induced by growth on ethanol and repressed by growth on glucose
HXT5	YHR096C	1.38998	1.0389e-05	0.000562979	129.869	63.744	33.904	29.933	No	Hexose transporter with moderate affinity for glucose, induced in the presence of non-fermentable carbon sources, induced by a decrease in growth rate, contains an extended N-terminal domain relative to other HXTs
CCC2	YDR270W	1.29009	1.07768e-05	0.000566983	27.063	23.926	10.704	8.068	No	Cu(+2)-transporting P-type ATPase, required for export of copper from the cytosol into an extracytosolic compartment; has similarity to human proteins involved in Menkes and Wilsons diseases
FUS1	YCL027W	1.79891	1.16347e-05	0.000606236	43.8	8.911	4.763	4.461	No	Membrane protein localized to the shmoo tip, required for cell fusion; expression regulated by mating pheromone; proposed to coordinate signaling, fusion, and polarization events required for fusion; potential Cdc28p substrate
FMP45	YDL222C	1.81196	1.24221e-05	0.0006411	35.018	14.993	5.635	2.594	No	Integral membrane protein localized to mitochondria (untagged protein); required for sporulation and maintaining sphingolipid content; has sequence similarity to SUR7 and YNL194C
YIL169C	YIL169C	1.5256	1.3008e-05	0.000665003	17.8	28.276	3.796	8.874	No	Putative protein of unknown function; serine/threonine rich and highly similar to YOL155C, a putative glucan alpha-1,4-glucosidase; transcript is induced in both high and low pH environments; YIL169C is a non-essential gene
ACO1	YLR304C	1.1585	1.48826e-05	0.000753726	71.502	61.902	29.26	26.248	No	Aconitase, required for the tricarboxylic acid (TCA) cycle and also independently required for mitochondrial genome maintenance; phosphorylated; component of the mitochondrial nucleoid; mutation leads to glutamate auxotrophy
RPN4	YDL020C	1.29459	1.53289e-05	0.000769141	115.828	69.371	30.78	36.321	Yes	Transcription factor that stimulates expression of proteasome genes; Rpn4p levels are in turn regulated by the 26S proteasome in a negative feedback control mechanism; RPN4 is transcriptionally regulated by various stress responses
NRG2	YBR066C	1.32975	2.06896e-05	0.00101435	186.96	122.239	54.747	49.007	Yes	Transcriptional repressor that mediates glucose repression and negatively regulates filamentous growth; has similarity to Nrg1p
STE12	YHR084W	1.39384	2.07773e-05	0.00101435	122.563	87.837	20.595	47.189	Yes	Transcription factor that is activated by a MAP kinase signaling cascade, activates genes involved in mating or pseudohyphal/invasive growth pathways; cooperates with Tec1p transcription factor to regulate genes specific for invasive growth
AQR1	YNL065W	1.13053	2.4655e-05	0.00119291	171.398	150.471	58.213	77.997	No	Plasma membrane multidrug transporter of the major facilitator superfamily, confers resistance to short-chain monocarboxylic acids and quinidine; involved in the excretion of excess amino acids
BOP2	YLR267W	1.51593	2.54847e-05	0.00122214	59.486	21.296	10.869	11.321	No	Protein of unknown function
PYK2	YOR347C	1.40321	3.05345e-05	0.00144316	64.845	31.905	17.353	13.217	No	Pyruvate kinase that appears to be modulated by phosphorylation; PYK2 transcription is repressed by glucose, and Pyk2p may be active under low glycolytic flux
PLB2	YMR006C	1.35695	3.06262e-05	0.00144316	78.08	64.31	14.512	32.891	No	Phospholipase B (lysophospholipase) involved in phospholipid metabolism; displays transacylase activity in vitro; overproduction confers resistance to lysophosphatidylcholine
YDR089W	YDR089W	1.41897	3.35774e-05	0.00156859	28.63	67.262	11.211	18.101	No	Protein of unknown function; deletion confers resistance to Nickel
GPA1	YHR005C	1.20084	3.55789e-05	0.00164788	164.741	103.817	48.381	57.105	No	GTP-binding alpha subunit of the heterotrimeric G protein that couples to pheromone receptors; negatively regulates the mating pathway by sequestering G(beta)gamma and by triggering an adaptive response; activates Vps34p at the endosome
ISU2	YOR226C	1.3188	4.24341e-05	0.00190042	626.61	362.778	181.111	131.613	No	Conserved protein of the mitochondrial matrix, required for synthesis of mitochondrial and cytosolic iron-sulfur proteins, performs a scaffolding function in mitochondria during Fe/S cluster assembly; isu1 isu2 double mutant is inviable
RGI1	YER067W	1.68478	4.49492e-05	0.00199655	57.617	52.225	10.044	9.247	No	Protein of unknown function involved in energy metabolism under respiratory conditions; protein abundance is increased upon intracellular iron depletion
PRM1	YNL279W	1.61164	4.65429e-05	0.00205054	22.521	7.102	3.619	3.105	No	Pheromone-regulated multispanning membrane protein involved in membrane fusion during mating; predicted to have 5 transmembrane segments and a coiled coil domain; localizes to the shmoo tip; regulated by Ste12p
TKL2	YBR117C	1.23836	4.76376e-05	0.00208184	47.157	32.383	13.086	16.971	No	Transketolase, similar to Tkl1p; catalyzes conversion of xylulose-5-phosphate and ribose-5-phosphate to sedoheptulose-7-phosphate and glyceraldehyde-3-phosphate in the pentose phosphate pathway; needed for synthesis of aromatic amino acids
ADE6	YGR061C	1.36544	4.916e-05	0.00213119	130.462	321.984	54.193	92.816	No	Formylglycinamidine-ribonucleotide (FGAM)-synthetase, catalyzes a step in the 'de novo' purine nucleotide biosynthetic pathway
YGL039W	YGL039W	1.06192	5.95794e-05	0.00254221	210.589	183.564	89.913	84.424	No	Oxidoreductase shown to reduce carbonyl compounds to chiral alcohols
FRE4	YNR060W	1.07758	6.10636e-05	0.00258518	199.211	159.161	68.116	90.163	No	Ferric reductase, reduces a specific subset of siderophore-bound iron prior to uptake by transporters; expression induced by low iron levels
FCY2	YER056C	1.21595	6.4948e-05	0.00272832	463.58	673.997	148.939	285.002	No	Purine-cytosine permease, mediates purine (adenine, guanine, and hypoxanthine) and cytosine accumulation
EGT2	YNL327W	1.15215	6.87559e-05	0.00284418	34.537	36.278	11.612	17.404	No	Glycosylphosphatidylinositol (GPI)-anchored cell wall endoglucanase required for proper cell separation after cytokinesis, expression is activated by Swi5p and tightly regulated in a cell cycle-dependent manner
RTS3	YGR161C	1.40125	7.12286e-05	0.00292415	108.164	49.373	24.945	22.543	No	Putative component of the protein phosphatase type 2A complex
ADE5%2C7	YGL234W	1.29381	7.38635e-05	0.00300952	288.915	662.134	126.906	205.217	No	Bifunctional enzyme of the 'de novo' purine nucleotide biosynthetic pathway, contains aminoimidazole ribotide synthetase and glycinamide ribotide synthetase activities
CLB1	YGR108W	1.24933	7.45757e-05	0.00301586	33.127	32.96	10.81	13.375	No	B-type cyclin involved in cell cycle progression; activates Cdc28p to promote the transition from G2 to M phase; accumulates during G2 and M, then targeted via a destruction box motif for ubiquitin-mediated degradation by the proteasome
MSN4	YKL062W	1.28925	9.02306e-05	0.00354319	22.197	17.168	7.262	6.574	Yes	Transcriptional activator related to Msn2p; activated in stress conditions, which results in translocation from the cytoplasm to the nucleus; binds DNA at stress response elements of responsive genes, inducing gene expression
SNQ2	YDR011W	1.09803	9.40444e-05	0.00366638	66.915	49.018	21.043	29.127	No	Plasma membrane ATP-binding cassette (ABC) transporter, multidrug transporter involved in multidrug resistance and resistance to singlet oxygen species
HRP1	YOL123W	1.18841	0.000112863	0.00433762	140.016	84.175	34.494	53.026	No	Subunit of cleavage factor I, a five-subunit complex required for the cleavage and polyadenylation of pre-mRNA 3' ends; RRM-containing heteronuclear RNA binding protein and hnRNPA/B family member that binds to poly (A) signal sequences
IZH3	YLR023C	1.25308	0.000115653	0.00438787	48.555	28.798	12.107	16.047	No	Membrane protein involved in zinc ion homeostasis, member of the four-protein IZH family, expression induced by zinc deficiency; deletion reduces sensitivity to elevated zinc and shortens lag phase, overexpression reduces Zap1p activity
YJL107C	YJL107C	1.47295	0.000116631	0.00438907	63.223	29.73	6.543	18.278	No	Putative protein of unknown function; expression is induced by activation of the HOG1 mitogen-activated signaling pathway and this induction is Hog1p/Pbs2p dependent; YJL107C and adjacent ORF, YJL108C are merged in related fungi
IXR1	YKL032C	1.26971	0.000127558	0.00476716	40.019	29.597	8.582	16.116	Yes	Protein that binds DNA containing intrastrand cross-links formed by cisplatin, contains two HMG (high mobility group box) domains, which confer the ability to bend cisplatin-modified DNA; mediates aerobic transcriptional repression of COX5b
QDR2	YIL121W	1.09998	0.000133314	0.00494814	74.176	53.568	26.678	27.889	No	Multidrug transporter of the major facilitator superfamily, required for resistance to quinidine, barban, cisplatin, and bleomycin; may have a role in potassium uptake
YNL058C	YNL058C	1.32943	0.000146563	0.0053664	34.101	33.725	9.266	12.549	No	Putative protein of unknown function; green fluorescent protein (GFP)-fusion protein localizes to the vacuole; YNL058C is not an essential gene
LYS20	YDL182W	1.04454	0.000167687	0.00590061	360.954	252.18	118.607	155.581	No	Homocitrate synthase isozyme, catalyzes the condensation of acetyl-CoA and alpha-ketoglutarate to form homocitrate, which is the first step in the lysine biosynthesis pathway; highly similar to the other isozyme, Lys21p
GUT2	YIL155C	1.33564	0.000186104	0.00642356	34.906	15.825	6.425	9.974	No	Mitochondrial glycerol-3-phosphate dehydrogenase; expression is repressed by both glucose and cAMP and derepressed by non-fermentable carbon sources in a Snf1p, Rsf1p, Hap2/3/4/5 complex dependent manner
SUR7	YML052W	1.1025	0.000199213	0.0067052	88.295	79.536	32.101	37.765	No	Plasma membrane protein that localizes to furrow-like invaginations (MCC patches); component of eisosomes; associated with endocytosis, along with Pil1p and Lsp1p; sporulation and plasma membrane sphingolipid content are altered in mutants
ADE2	YOR128C	1.35061	0.000200513	0.0067073	124.789	486.072	96.857	92.61	No	Phosphoribosylaminoimidazole carboxylase, catalyzes a step in the 'de novo' purine nucleotide biosynthetic pathway; red pigment accumulates in mutant cells deprived of adenine
ADE4	YMR300C	1.22962	0.000202039	0.00671687	205.096	552.002	131.798	143.454	No	Phosphoribosylpyrophosphate amidotransferase (PRPPAT; amidophosphoribosyltransferase), catalyzes first step of the 'de novo' purine nucleotide biosynthetic pathway
BTN2	YGR142W	1.23363	0.00020709	0.00682978	128.705	64.299	42.899	27.162	No	v-SNARE binding protein that facilitates specific protein retrieval from a late endosome to the Golgi; modulates arginine uptake, possible role in mediating pH homeostasis between the vacuole and plasma membrane H(+)-ATPase
IDP2	YLR174W	1.37825	0.000207956	0.00682978	30.218	16.302	5.871	8.097	No	Cytosolic NADP-specific isocitrate dehydrogenase, catalyzes oxidation of isocitrate to alpha-ketoglutarate; levels are elevated during growth on non-fermentable carbon sources and reduced during growth on glucose
JEN1	YKL217W	1.32918	0.000223527	0.00729696	21.537	11.486	5.694	5.012	No	Lactate transporter, required for uptake of lactate and pyruvate; phosphorylated; expression is derepressed by transcriptional activator Cat8p during respiratory growth, and repressed in the presence of glucose, fructose, and mannose
ATO3	YDR384C	1.04999	0.000249215	0.00799109	181.825	145.666	61.172	81.878	No	Plasma membrane protein, regulation pattern suggests a possible role in export of ammonia from the cell; phosphorylated in mitochondria; member of the TC 9.B.33 YaaH family of putative transporters
RPS14B	YJL191W	1.02793	0.000258338	0.00813913	974.675	795.448	373.751	346.146	No	Ribosomal protein 59 of the small subunit, required for ribosome assembly and 20S pre-rRNA processing; mutations confer cryptopleurine resistance; nearly identical to Rps14Ap and similar to E. coli S11 and rat S14 ribosomal proteins
CHS2	YBR038W	1.08669	0.000293191	0.00918382	18.695	25.891	8.948	10.004	No	Chitin synthase II; catalyzes transfer of N-acetylglucosamine (GlcNAc) to chitin upon activation of zymogenic form; required for chitin synthesis in the primary septum during cytokinesis; localization regulated by Cdk1p during mitosis
SAM1	YLR180W	1.04649	0.000302814	0.00936187	422.286	664.897	191.072	286.83	No	S-adenosylmethionine synthetase, catalyzes transfer of the adenosyl group of ATP to the sulfur atom of methionine; one of two differentially regulated isozymes (Sam1p and Sam2p)
MAL33	YBR297W	1.38619	0.000304058	0.00936187	13.358	11.974	3.584	3.646	Yes	MAL-activator protein, part of complex locus MAL3; nonfunctional in genomic reference strain S288C
OSW1	YOR255W	1.61566	0.000323122	0.00983708	10.785	3.962	0.566	0	No	Protein involved in sporulation; required for the construction of the outer spore wall layers; required for proper localization of Spo14p
KNH1	YDL049C	1.33573	0.00037571	0.0112731	42.357	29.364	8.087	13.718	No	Protein with similarity to Kre9p, which is involved in cell wall beta 1,6-glucan synthesis; overproduction suppresses growth defects of a kre9 null mutant; required for propionic acid resistance
FIG1	YBR040W	1.52539	0.000376534	0.0112731	24.837	9.178	3.607	3.233	No	Integral membrane protein required for efficient mating; may participate in or regulate the low affinity Ca2+ influx system, which affects intracellular signaling and cell-cell fusion during mating
HBT1	YDL223C	1.23118	0.000384884	0.0114598	26.459	16.58	4.798	10.662	No	Substrate of the Hub1p ubiquitin-like protein that localizes to the shmoo tip (mating projection); mutants are defective for mating projection formation, thereby implicating Hbt1p in polarized cell morphogenesis
SPG4	YMR107W	1.60477	0.000392046	0.0116093	97.894	31.262	3.442	4.334	No	Protein required for survival at high temperature during stationary phase; not required for growth on nonfermentable carbon sources
VMR1	YHL035C	1.09982	0.000410511	0.01209	31.069	27.733	8.276	16.352	No	Vacuolar membrane protein involved in multiple drug resistance and metal sensitivity; ATP-binding cassette (ABC) family member involved in drug transport; potential Cdc28p substrate; induced under respiratory conditions
ACC1	YNR016C	1.00898	0.000430243	0.0125349	199.77	188.358	64.673	114.268	No	Acetyl-CoA carboxylase, biotin containing enzyme that catalyzes the carboxylation of acetyl-CoA to form malonyl-CoA; required for de novo biosynthesis of long-chain fatty acids
CLB2	YPR119W	1.06264	0.000435635	0.0125676	59.698	72.223	21.774	35.053	No	B-type cyclin involved in cell cycle progression; activates Cdc28p to promote the transition from G2 to M phase; accumulates during G2 and M, then targeted via a destruction box motif for ubiquitin-mediated degradation by the proteasome
POT1	YIL160C	1.57288	0.000441861	0.0126023	11.412	3.851	0.66	1.562	No	3-ketoacyl-CoA thiolase with broad chain length specificity, cleaves 3-ketoacyl-CoA into acyl-CoA and acetyl-CoA during beta-oxidation of fatty acids
FDH1	YOR388C	1.17067	0.000525866	0.014689	36.126	32.005	10.185	15.586	No	NAD(+)-dependent formate dehydrogenase, may protect cells from exogenous formate
PRM7	YDL039C	1.04946	0.000597003	0.0161758	74.556	85.185	23.931	45.735	No	Pheromone-regulated protein, predicted to have one transmembrane segment; promoter contains Gcn4p binding elements
CTS1	YLR286C	1.13447	0.00060026	0.0161831	41.708	40.883	10.48	22.17	No	Endochitinase, required for cell separation after mitosis; transcriptional activation during the G1 phase of the cell cycle is mediated by transcription factor Ace2p
FIG2	YCR089W	1.33165	0.000677875	0.017919	10.852	3.806	1.367	3.017	No	Cell wall adhesin, expressed specifically during mating; may be involved in maintenance of cell wall integrity during mating
YBL101W-A	YBL100W-A	1.23105	0.000784138	0.0200858	45.031	27.777	7.179	17.905	No	Retrotransposon TYA Gag gene co-transcribed with TYB Pol; translated as TYA or TYA-TYB polyprotein; Gag is a nucleocapsid protein that is the structural constituent of virus-like particles (VLPs); similar to retroviral Gag
VBA5	YKR105C	1.48479	0.0007889	0.0200858	2.685	1.454	0	0.128	No	Putative transporter of the Major Facilitator Superfamily (MFS); proposed role as a basic amino acid permease based on phylogeny
ALP1	YNL270C	1.32284	0.000863127	0.0217548	12.061	6.692	2.818	2.732	No	Arginine transporter; expression is normally very low and it is unclear what conditions would induce significant expression
YPR078C	YPR078C	1.19187	0.00100848	0.0240746	38.71	20.53	11.86	9.454	No	Putative protein of unknown function; possible role in DNA metabolism and/or in genome stability; expression is heat-inducible
TIR4	YOR009W	1.14273	0.00112991	0.0266216	20.507	15.803	7.238	6.673	No	Cell wall mannoprotein of the Srp1p/Tip1p family of serine-alanine-rich proteins; expressed under anaerobic conditions and required for anaerobic growth; transcription is also induced by cold shock
SDH1	YKL148C	1.13648	0.00114279	0.0268085	21.235	12.118	6.637	6.358	No	Flavoprotein subunit of succinate dehydrogenase (Sdh1p, Sdh2p, Sdh3p, Sdh4p), which couples the oxidation of succinate to the transfer of electrons to ubiquinone as part of the TCA cycle and the mitochondrial respiratory chain
SPS2	YDR522C	1.28525	0.00121422	0.0283615	19.321	8.368	3.289	5.189	No	Protein expressed during sporulation, redundant with Sps22p for organization of the beta-glucan layer of the spore wall; S. pombe ortholog is a spore wall component
ISU1	YPL135W	1.046	0.00137588	0.0313272	332.973	193.985	117.994	92.275	No	Conserved protein of the mitochondrial matrix, performs a scaffolding function during assembly of iron-sulfur clusters, interacts physically and functionally with yeast frataxin (Yfh1p); isu1 isu2 double mutant is inviable
YFL054C	YFL054C	1.04139	0.00145757	0.0324263	28.842	21.529	8.323	13.404	No	Putative channel-like protein; similar to Fps1p; mediates passive diffusion of glycerol in the presence of ethanol
PUT1	YLR142W	1.17544	0.00173094	0.0362161	33.843	14.36	10.527	6.731	No	Proline oxidase, nuclear-encoded mitochondrial protein involved in utilization of proline as sole nitrogen source; PUT1 transcription is induced by Put3p in the presence of proline and the absence of a preferred nitrogen source
CIN1	YOR349W	1.05963	0.00179236	0.0372137	10.058	9.2	3.254	4.805	No	Tubulin folding factor D involved in beta-tubulin (Tub2p) folding; isolated as mutant with increased chromosome loss and sensitivity to benomyl
CSR2	YPR030W	1.07588	0.00181568	0.037554	15.853	8.945	3.985	6.26	No	Nuclear protein proposed to regulate utilization of nonfermentable carbon sources and endocytosis of plasma membrane proteins; overproduction suppresses chs5 spa2 lethality at high temp; ubiquitinated by Rsp5p, deubiquitinated by Ubp2p
MAE1	YKL029C	1.07855	0.00193448	0.0391155	65.706	120.763	21.349	53.921	No	Mitochondrial malic enzyme, catalyzes the oxidative decarboxylation of malate to pyruvate, which is a key intermediate in sugar metabolism and a precursor for synthesis of several amino acids
MIX17	YMR002W	1.06887	0.00194763	0.0392349	634.576	282.343	204.901	139.946	No	Mitochondrial intermembrane space protein, required for normal oxygen consumption; contains twin cysteine-x9-cysteine motifs
ADE13	YLR359W	1.07159	0.00201737	0.0398355	195.922	629.429	157.946	176.09	No	Adenylosuccinate lyase, catalyzes two steps in the 'de novo' purine nucleotide biosynthetic pathway; expression is repressed by adenine and activated by Bas1p and Pho2p; mutations in human ortholog ADSL cause adenylosuccinase deficiency
CAT8	YMR280C	1.20455	0.0020624	0.0404933	5.281	2.619	1.144	1.533	Yes	Zinc cluster transcriptional activator necessary for derepression of a variety of genes under non-fermentative growth conditions, active after diauxic shift, binds carbon source responsive elements
MIP6	YHR015W	1.18922	0.00253054	0.0474498	12.228	5.671	3.159	2.938	No	Putative RNA-binding protein, interacts with Mex67p, which is a component of the nuclear pore involved in nuclear mRNA export
DAK2	YFL053W	1.11825	0.00263605	0.0484293	11.624	10.82	3.254	5.169	No	Dihydroxyacetone kinase, required for detoxification of dihydroxyacetone (DHA); involved in stress adaptation
VMA22	YHR060W	-1.02069	0.00122144	0.0283972	75.003	93.419	207.211	153.606	No	Peripheral membrane protein that is required for vacuolar H+-ATPase (V-ATPase) function, although not an actual component of the V-ATPase complex; functions in the assembly of the V-ATPase; localized to the yeast endoplasmic reticulum (ER)
TPM1	YNL079C	-1.02887	0.000252826	0.00805921	667.803	735.977	1794.25	1186.47	No	Major isoform of tropomyosin; binds to and stabilizes actin cables and filaments, which direct polarized cell growth and the distribution of several organelles; acetylated by the NatB complex and acetylated form binds actin most efficiently
PRY2	YKR013W	-1.02894	0.000535363	0.0148017	48.287	58.817	94.428	145.154	No	Protein of unknown function
DIA1	YMR316W	-1.03054	0.000604298	0.0162113	159.897	90.578	319.994	246.245	No	Protein of unknown function, involved in invasive and pseudohyphal growth; green fluorescent protein (GFP)-fusion protein localizes to the cytoplasm in a punctate pattern
HRI1	YLR301W	-1.0457	0.000636854	0.0169172	152.748	215.925	519.272	303.959	No	Protein of unknown function that interacts with Sec72p
PRE6	YOL038W	-1.04792	0.000225133	0.00730536	127.049	164.399	370.627	272.306	No	Alpha 4 subunit of the 20S proteasome; may replace alpha 3 subunit (Pre9p) under stress conditions to create a more active proteasomal isoform; GFP-fusion protein relocates from cytosol to the mitochondrial surface upon oxidative stress
ENO1	YGR254W	-1.04836	0.000184023	0.00639245	1965.89	1709.33	5179.15	3117.15	No	Enolase I, a phosphopyruvate hydratase that catalyzes the conversion of 2-phosphoglycerate to phosphoenolpyruvate during glycolysis and the reverse reaction during gluconeogenesis; expression is repressed in response to glucose
ERD2	YBL040C	-1.05022	0.000961395	0.023258	86.605	82.155	242.283	138.816	No	HDEL receptor, an integral membrane protein that binds to the HDEL motif in proteins destined for retention in the endoplasmic reticulum; has a role in maintenance of normal levels of ER-resident proteins
AYR1	YIL124W	-1.05212	0.00215663	0.0414425	17.576	21.529	55.619	36.959	No	NADPH-dependent 1-acyl dihydroxyacetone phosphate reductase found in lipid particles, ER, and mitochondrial outer membrane; involved in phosphatidic acid biosynthesis; required for spore germination; capable of metabolizing steroid hormones
ERP2	YAL007C	-1.05905	0.00185643	0.0378196	74.847	110.054	289.285	137.165	No	Protein that forms a heterotrimeric complex with Erp1p, Emp24p, and Erv25p; member, along with Emp24p and Erv25p, of the p24 family involved in ER to Golgi transport and localized to COPII-coated vesicles
MPA43	YNL249C	-1.06072	0.0014777	0.0326843	9.387	12.929	32.207	21.148	No	Putative protein of unknown function; the authentic, non-tagged protein is detected in highly purified mitochondria in high-throughput studies
VPH2	YKL119C	-1.07278	0.00131588	0.030215	37.054	38.131	104.012	72.169	No	Integral membrane protein required for vacuolar H+-ATPase (V-ATPase) function, although not an actual component of the V-ATPase complex; functions in the assembly of the V-ATPase; localized to the endoplasmic reticulum (ER)
MET3	YJR010W	-1.07359	0.000159413	0.00568328	23.528	27.544	62.009	55.965	No	ATP sulfurylase, catalyzes the primary step of intracellular sulfate activation, essential for assimilatory reduction of sulfate to sulfide, involved in methionine metabolism
KTR1	YOR099W	-1.08045	0.000177045	0.00618971	91.159	96.415	269.255	166.056	No	Alpha-1,2-mannosyltransferase involved in O- and N-linked protein glycosylation; type II membrane protein; member of the KRE2/MNT1 mannosyltransferase family
APA1	YCL050C	-1.08116	0.000554596	0.0151786	141.303	166.685	488.338	236.86	No	Diadenosine 5',5''-P1,P4-tetraphosphate phosphorylase I (AP4A phosphorylase), involved in catabolism of bis(5'-nucleosidyl) tetraphosphates; has similarity to Apa2p
YNL134C	YNL134C	-1.08257	8.39427e-05	0.00332033	65.718	84.619	188.774	155.718	No	Putative protein of unknown function with similarity to dehydrogenases from other model organisms; green fluorescent protein (GFP)-fusion protein localizes to both the cytoplasm and nucleus and is induced by the DNA-damaging agent MMS
YBR137W	YBR137W	-1.09253	0.00217684	0.041683	41.563	59.627	152.877	86.517	No	Protein of unknown function; localized to the cytoplasm; binds to Replication Protein A (RPA); also interacts with Sgt2p; YBR137W is not an essential gene
SBH2	YER019C-A	-1.10842	0.00183767	0.0378196	789.214	878.635	1854.59	1284.92	No	Ssh1p-Sss1p-Sbh2p complex component, involved in protein translocation into the endoplasmic reticulum; homologous to Sbh1p
STI1	YOR027W	-1.1217	0.00104186	0.0247625	106.699	141.627	474.392	163.904	No	Hsp90 cochaperone, interacts with the Ssa group of the cytosolic Hsp70 chaperones and activates Ssa1p ATPase activity; interacts with Hsp90 chaperones and inhibits their ATPase activity; homolog of mammalian Hop
ERG20	YJL167W	-1.12231	0.000103194	0.00399435	174.251	294.584	627.811	490.996	No	Farnesyl pyrophosphate synthetase, has both dimethylallyltranstransferase and geranyltranstransferase activities; catalyzes the formation of C15 farnesyl pyrophosphate units for isoprenoid and sterol biosynthesis
AHA1	YDR214W	-1.12627	0.00146005	0.0324263	71.591	84.363	304.362	98.771	No	Co-chaperone that binds to Hsp82p and activates its ATPase activity; similar to Hch1p; expression is regulated by stresses such as heat shock
YRO2	YBR054W	-1.14542	0.000195752	0.00663944	95.835	149.14	381.52	222.974	No	Putative protein of unknown function; the authentic, non-tagged protein is detected in a phosphorylated state in highly purified mitochondria in high-throughput studies; transcriptionally regulated by Haa1p
EUG1	YDR518W	-1.15704	0.000145779	0.0053664	21.738	33.026	80.211	56.829	No	Protein disulfide isomerase of the endoplasmic reticulum lumen, function overlaps with that of Pdi1p; may interact with nascent polypeptides in the ER
PMI40	YER003C	-1.18044	8.31577e-05	0.00331347	54.988	66.807	195.811	113.59	No	Mannose-6-phosphate isomerase, catalyzes the interconversion of fructose-6-P and mannose-6-P; required for early steps in protein mannosylation
CPR1	YDR155C	-1.18051	0.00015007	0.00545791	1046.18	1647.81	4009.14	2374.92	No	Cytoplasmic peptidyl-prolyl cis-trans isomerase (cyclophilin), catalyzes the cis-trans isomerization of peptide bonds N-terminal to proline residues; binds the drug cyclosporin A
PMT3	YOR321W	-1.18132	7.90008e-05	0.00317115	11.344	13.317	36.109	27.103	No	Protein O-mannosyltransferase, transfers mannose residues from dolichyl phosphate-D-mannose to protein serine/threonine residues; acts in a complex with Pmt5p, can instead interact with Pmt1p in some conditions; target for new antifungals
YDR210W	YDR210W	-1.18581	0.00138224	0.0313405	1589.94	1026.18	2781.81	2583.93	No	Predicted tail-anchored plasma membrane protein containing a conserved CYSTM module; related proteins in other organisms may be involved in response to stress; green fluorescent protein (GFP)-fusion protein localizes to the cell periphery
ERV29	YGR284C	-1.18627	0.000155222	0.00560764	79.893	123.748	332.007	187.843	No	Protein localized to COPII-coated vesicles, involved in vesicle formation and incorporation of specific secretory cargo
CMK2	YOL016C	-1.18989	0.000196034	0.00663944	144.939	69.249	338.656	227.387	No	Calmodulin-dependent protein kinase; may play a role in stress response, many CA++/calmodulan dependent phosphorylation substrates demonstrated in vitro, amino acid sequence similar to Cmk1p and mammalian Cam Kinase II
YPL034W	YPL034W	-1.19148	0.00156961	0.0338874	25.273	28.354	79.798	64.662	No	Putative protein of unknown function; YPL034W is not essential gene
PCL1	YNL289W	-1.19431	0.00053073	0.0147488	18.113	18.022	38.148	59.797	No	Cyclin, interacts with cyclin-dependent kinase Pho85p; member of the Pcl1,2-like subfamily, involved in the regulation of polarized growth and morphogenesis and progression through the cell cycle; localizes to sites of polarized cell growth
CCP1	YKR066C	-1.20425	0.000357199	0.0108137	20.071	13.994	56.669	36.92	No	Mitochondrial cytochrome-c peroxidase; degrades reactive oxygen species in mitochondria, involved in the response to oxidative stress
YDC1	YPL087W	-1.20785	0.000160813	0.00569574	39.471	45.222	143.752	78.793	No	Alkaline dihydroceramidase, involved in sphingolipid metabolism; preferentially hydrolyzes dihydroceramide to a free fatty acid and dihydrosphingosine; has a minor reverse activity
SEM1	YDR363W-A	-1.22704	0.00202154	0.0398355	363.281	396.148	1140.42	561.141	No	Component of the lid subcomplex of the regulatory subunit of the 26S proteasome; involved in mRNA export mediated by the TREX-2 complex (Sac3p-Thp1p); ortholog of human DSS1
MCD4	YKL165C	-1.24747	4.04763e-05	0.0018432	31.606	30.651	112.406	57.891	No	Protein involved in glycosylphosphatidylinositol (GPI) anchor synthesis; multimembrane-spanning protein that localizes to the endoplasmic reticulum; highly conserved among eukaryotes
MAG1	YER142C	-1.24806	0.000983947	0.0236978	15.484	22.672	82.91	30.611	No	3-methyl-adenine DNA glycosylase involved in protecting DNA against alkylating agents; initiates base excision repair by removing damaged bases to create abasic sites that are subsequently repaired
LCL2	YLR104W	-1.24925	0.000248645	0.00799109	211.719	194.218	644.292	355.845	No	Putative protein of unknown function; mutant is deficient in amounts of cell wall mannosylphosphate and has long chronological lifespan; genetic interactions suggest a role in ER-associated protein degradation (ERAD)
SSA1	YAL005C	-1.25711	0.000315875	0.00967076	213.923	342.092	1218.39	403.585	No	ATPase involved in protein folding and nuclear localization signal (NLS)-directed nuclear transport; member of heat shock protein 70 (HSP70) family; forms a chaperone complex with Ydj1p; localized to the nucleus, cytoplasm, and cell wall
GRX1	YCL035C	-1.26428	0.00011579	0.00438787	519.9	438.319	1319.19	897.971	No	Hydroperoxide and superoxide-radical responsive heat-stable glutathione-dependent disulfide oxidoreductase with active site cysteine pair; protects cells from oxidative damage
MOG1	YJR074W	-1.26864	1.07398e-05	0.000566983	91.617	137.765	306.26	289.798	No	Conserved nuclear protein that interacts with GTP-Gsp1p, which is a Ran homolog of the Ras GTPase family, and stimulates nucleotide release, involved in nuclear protein import, nucleotide release is inhibited by Yrb1p
ERO1	YML130C	-1.2743	4.1671e-05	0.00188179	146.986	156.564	582.778	265.722	No	Thiol oxidase required for oxidative protein folding in the endoplasmic reticulum
SPG3	YDR504C	-1.28159	0.00254097	0.0474812	28.954	15.581	73.868	83.323	No	Protein required for survival at high temperature during stationary phase; not required for growth on nonfermentable carbon sources
OST2	YOR103C	-1.28758	0.000255853	0.00810801	93.866	103.873	308.017	206.219	No	Epsilon subunit of the oligosaccharyltransferase complex of the ER lumen, which catalyzes asparagine-linked glycosylation of newly synthesized proteins
HUR1	YGL168W	-1.32242	0.00163771	0.034803	45.009	53.457	185.885	120.636	No	Protein of unknown function; reported null mutant phenotype of hydroxyurea sensitivity may be due to effects on overlapping PMR1 gene
YEF1	YEL041W	-1.34757	0.000303365	0.00936187	3.602	5.682	16.068	13.954	No	ATP-NADH kinase; phosphorylates both NAD and NADH; homooctameric structure consisting of 60-kDa subunits; sequence similarity to Utr1p and Pos5p; overexpression complements certain pos5 phenotypes
FLO5	YHR211W	-1.35019	0.0025656	0.0477765	0.313	0.422	2.381	1.533	No	Lectin-like cell wall protein (flocculin) involved in flocculation, binds to mannose chains on the surface of other cells, confers floc-forming ability that is chymotrypsin resistant but heat labile; similar to Flo1p
COQ11	YLR290C	-1.35693	5.0257e-05	0.00216145	19.288	19.931	68.811	49.921	No	Putative protein of unknown function; the authentic, non-tagged protein is detected in highly purified mitochondria in high-throughput studies; YLR290C is not an essential gene
ULI1	YFR026C	-1.3633	0.00160399	0.0343558	6.578	8.467	510.147	81.78	No	Putative protein of unknown function involved in and induced by the endoplasmic reticulum unfolded protein response
PDI1	YCL043C	-1.38096	1.81519e-06	0.000129428	339.171	415.813	1429.21	805.283	No	Protein disulfide isomerase, multifunctional protein resident in the endoplasmic reticulum lumen, essential for the formation of disulfide bonds in secretory and cell-surface proteins, unscrambles non-native disulfide bonds
YBR085C-A	YBR085C-A	-1.39583	0.000472377	0.0133323	477.241	380.867	1485.99	766.613	No	Putative protein of unknown function; green fluorescent protein (GFP)-fusion protein localizes to the cytoplasm and to the nucleus
HSC82	YMR186W	-1.39837	6.55851e-05	0.00273389	211.081	394.972	1479.49	520.86	No	Cytoplasmic chaperone of the Hsp90 family, redundant in function and nearly identical with Hsp82p, and together they are essential; expressed constitutively at 10-fold higher basal levels than HSP82 and induced 2-3 fold by heat shock
ADD37	YMR184W	-1.43943	3.73966e-05	0.00171739	65.505	60.67	281.74	124.095	No	Protein of unknown function involved in ER-associated protein degradation; green fluorescent protein (GFP)-fusion protein localizes to the cytoplasm and is induced in response to the DNA-damaging agent MMS; YMR184W is not an essential gene
YAL044W-A	YAL044W-A	-1.46048	0.000455406	0.0129207	38.262	48.108	167.896	140.143	No	Putative protein of unknown function; similar to S. pombe uvi31 which is a putative DNA repair protein
MPD1	YOR288C	-1.46542	1.79506e-05	0.000892426	26.325	32.027	133.956	61.714	No	Member of the protein disulfide isomerase (PDI) family; interacts with and inhibits the chaperone activity of Cne1p; MPD1 overexpression in a pdi1 null mutant suppresses defects in Pdi1p functions such as carboxypeptidase Y maturation
CWP2	YKL096W-A	-1.4847	7.57879e-06	0.000427999	1905.76	2325.79	6454.38	4210.72	No	Covalently linked cell wall mannoprotein, major constituent of the cell wall; plays a role in stabilizing the cell wall; involved in low pH resistance; precursor is GPI-anchored
EHT1	YBR177C	-1.48903	1.07433e-05	0.000566983	9.208	18.566	39.905	54.265	No	Acyl-coenzymeA:ethanol O-acyltransferase that plays a minor role in medium-chain fatty acid ethyl ester biosynthesis; possesses short-chain esterase activity; localizes to lipid particles and the mitochondrial outer membrane
HCH1	YNL281W	-1.49822	7.12878e-06	0.000415385	387.469	669.014	2166	1117.01	No	Heat shock protein regulator that binds to Hsp90p and may stimulate ATPase activity; originally identified as a high-copy number suppressor of a HSP90 loss-of-function mutation; GFP-fusion protein localizes to the cytoplasm and nucleus
URH1	YDR400W	-1.50935	7.27344e-07	5.55138e-05	39.135	46.443	174.486	107.144	No	Uridine nucleosidase (uridine-cytidine N-ribohydrolase), cleaves N-glycosidic bonds in nucleosides; involved in the pyrimidine salvage and nicotinamide riboside salvage pathways
YIP3	YNL044W	-1.51478	7.12142e-07	5.513e-05	194.277	182.998	737.152	446.823	No	Protein localized to COPII vesicles, proposed to be involved in ER to Golgi transport; interacts with members of the Rab GTPase family and Yip1p; also interacts with Rtn1p
HAC1	YFL031W	-1.52212	3.24077e-08	3.65869e-06	316.896	373.165	1279.26	894.934	Yes	Basic leucine zipper (bZIP) transcription factor (ATF/CREB1 homolog) that regulates the unfolded protein response, via UPRE binding, and membrane biogenesis; ER stress-induced splicing pathway facilitates efficient Hac1p synthesis
TSA1	YML028W	-1.54298	2.32299e-07	2.09805e-05	1104.06	1340.79	5033.16	2833.44	No	Thioredoxin peroxidase, acts as both a ribosome-associated and free cytoplasmic antioxidant; self-associates to form a high-molecular weight chaperone complex under oxidative stress; deletion results in mutator phenotype
GRE3	YHR104W	-1.55081	1.90519e-06	0.000133048	65.326	83.853	359.062	163.58	No	Aldose reductase involved in methylglyoxal, d-xylose, arabinose, and galactose metabolism; stress induced (osmotic, ionic, oxidative, heat shock, starvation and heavy metals); regulated by the HOG pathway
YGP1	YNL160W	-1.55263	2.81739e-07	2.4234e-05	57.976	89.446	305.152	194.869	No	Cell wall-related secretory glycoprotein; induced by nutrient deprivation-associated growth arrest and upon entry into stationary phase; may be involved in adaptation prior to stationary phase entry; has similarity to Sps100p
YJL171C	YJL171C	-1.58177	2.82832e-10	4.37906e-08	158.409	142.492	504.925	490.839	No	GPI-anchored cell wall protein of unknown function; induced in response to cell wall damaging agents and by mutations in genes involved in cell wall biogenesis; sequence similarity to YBR162C/TOS1, a covalently bound cell wall protein
SIL1	YOL031C	-1.61623	1.6747e-06	0.000121003	29.782	26.623	152.264	64.367	No	Nucleotide exchange factor for the endoplasmic reticulum (ER) lumenal Hsp70 chaperone Kar2p, required for protein translocation into the ER; homolog of Yarrowia lipolytica SLS1; GrpE-like protein
PET18	YCR020C	-1.66293	1.0301e-07	1.01493e-05	37.793	32.061	135.17	125.343	No	Protein of unknown function, has weak similarity to proteins involved in thiamin metabolism; expression is induced in the absence of thiamin
THI20	YOL055C	-1.69995	3.119e-10	4.60425e-08	110.156	90.534	434.652	312.636	No	Multifunctional protein with hydroxymethylpyrimidine phosphate (HMP-P) kinase and thiaminase activities; involved in thiamine biosynthesis and degradation; in a gene family with THI21 and THI22; HMP-P kinase activity redundant with Thi21p
UBX6	YJL048C	-1.71836	3.37362e-06	0.000215078	7.406	8.245	48.534	22.238	No	UBX (ubiquitin regulatory X) domain-containing protein that interacts with Cdc48p, transcription is repressed when cells are grown in media containing inositol and choline
YDL124W	YDL124W	-1.77735	1.56987e-07	1.49248e-05	70.271	62.013	413.656	161.241	No	NADPH-dependent alpha-keto amide reductase; reduces aromatic alpha-keto amides, aliphatic alpha-keto esters, and aromatic alpha-keto esters; member of the aldo-keto reductase (AKR) family
HSP82	YPL240C	-1.90978	4.81167e-08	5.01432e-06	87.366	100.111	734.676	222.07	No	Hsp90 chaperone required for pheromone signaling and negative regulation of Hsf1p; docks with Tom70p for mitochondrial preprotein delivery; promotes telomerase DNA binding and nucleotide addition; interacts with Cns1p, Cpr6p, Cpr7p, Sti1p
THI4	YGR144W	-1.91479	4.94579e-09	6.09119e-07	13.079	13.439	73.067	53.675	No	Thiazole synthase, catalyzes formation of a thiazole intermediate during thiamine biosynthesis; required for mitochondrial genome stability in response to DNA damaging agents
TDH1	YJL052W	-2.01056	1.03927e-13	3.12878e-11	1482.94	1175.67	7267.92	5119.91	No	Glyceraldehyde-3-phosphate dehydrogenase, isozyme 1, involved in glycolysis and gluconeogenesis; tetramer that catalyzes the reaction of glyceraldehyde-3-phosphate to 1,3 bis-phosphoglycerate; detected in the cytoplasm and cell wall
DOG1	YHR044C	-2.01497	3.08218e-06	0.000201233	3.2	4.128	50.043	14.868	No	2-deoxyglucose-6-phosphate phosphatase, similar to Dog2p, member of a family of low molecular weight phosphatases; confers 2-deoxyglucose resistance when overexpressed, in vivo substrate has not yet been identified
YMR316C-A	YMR316C-A	-2.03054	2.62382e-06	0.000175536	33.015	35.701	346.389	153.311	No	Dubious open reading frame unlikely to encode a protein, based on available experimental and comparative sequence data; completely overlaps the verified gene DIA1/YMR316W
CPR6	YLR216C	-2.12537	1.29117e-11	2.69109e-09	265.577	370.48	2374.89	1124.45	No	Peptidyl-prolyl cis-trans isomerase (cyclophilin), catalyzes the cis-trans isomerization of peptide bonds N-terminal to proline residues; binds to Hsp82p and contributes to chaperone activity
YET2	YMR040W	-2.16314	8.83836e-08	8.86945e-06	22.443	14.46	205.738	73.526	No	Protein of unknown function that may interact with ribosomes, based on co-purification experiments; homolog of human BAP31 protein
OPI3	YJR073C	-2.25652	9.63821e-13	2.37407e-10	79.4	154.699	809.535	569.386	No	Phospholipid methyltransferase (methylene-fatty-acyl-phospholipid synthase), catalyzes the last two steps in phosphatidylcholine biosynthesis
HSP26	YBR072W	-2.62189	2.91532e-18	1.57981e-15	530.976	294.506	3698.11	2710.31	No	Small heat shock protein (sHSP) with chaperone activity; forms hollow, sphere-shaped oligomers that suppress unfolded proteins aggregation; oligomer activation requires heat-induced conformational change; also has mRNA binding activity
KAR2	YJL034W	-3.0319	2.63125e-20	1.58431e-17	111.476	130.906	2143.99	812.653	No	ATPase involved in protein import into the ER, also acts as a chaperone to mediate protein folding in the ER and may play a role in ER export of soluble proteins; regulates the unfolded protein response via interaction with Ire1p
MIG1	YGL035C	-4.39166	1.39846e-25	2.52609e-22	0	0	19.133	36.517	Yes	Transcription factor involved in glucose repression; sequence specific DNA binding protein containing two Cys2His2 zinc finger motifs; regulated by the SNF1 kinase and the GLC7 phosphatase
INO1	YJL153C	-3.31536	8.35085e-37	4.52533e-33	21.246	22.628	290.77	263.422	No	Inositol-3-phosphate synthase, involved in synthesis of inositol phosphates and inositol-containing phospholipids; transcription is coregulated with other phospholipid biosynthetic genes by Ino2p and Ino4p, which bind the UASINO DNA element

## Sheet: ScY01a (sin3∆) vs. ScY01a, 30°C
Gene	SGD_ID	log2(Fold_change)	p-value	FDR p-value correction	mRNA expression level (RPKM)				YEASTRACT 2019 TF	Gene Function
					ScY01a (sin3∆)		ScY01a
					Duplicate#1	Duplicate#2	Duplicate#1	Duplicate#2
snR33	snR33	12.9073	1.60132e-18	1.54096e-17	168.504	100.866	0	0	No	#N/A
ENB1	YOL158C	11.4248	5.09255e-15	3.73165e-14	48.738	47.59	0	0	No	Endosomal ferric enterobactin transporter, expressed under conditions of iron deprivation; member of the major facilitator superfamily; expression is regulated by Rcs1p and affected by chloroquine treatment
SAE3	YHR079C-A	10.9039	1.02652e-13	6.81625e-13	35.627	31.673	0	0	No	Meiosis specific protein involved in DMC1-dependent meiotic recombination, forms heterodimer with Mei5p; proposed to be an assembly factor for Dmc1p
UIP3	YAR027W	10.5842	1.7987e-24	2.35516e-23	153.966	136.866	0.129	0	No	Putative integral membrane protein of unknown function; interacts with Ulp1p at the nuclear periphery; member of DUP240 gene family
snR43	snR43	10.1222	2.44681e-11	1.36019e-10	27.049	12.096	0	0	No	#N/A
YIR020C	YIR020C	8.70221	1.11027e-08	4.8345e-08	7.842	6.756	0.009	0	No	Dubious open reading frame unlikely to encode a functional protein, based on available experimental and comparative sequence data
YOR142W-B	YOR142W-B	8.51538	2.71145e-08	1.12964e-07	6.391	6.537	0	0	No	Retrotransposon TYA Gag and TYB Pol genes; transcribed/translated as one unit; polyprotein is processed to make a nucleocapsid-like protein (Gag), reverse transcriptase (RT), protease (PR), and integrase (IN); similar to retroviral genes
snR191	snR191	7.98311	3.82376e-07	1.39365e-06	3.898	4.949	0	0	No	#N/A
PAU13	YHL046C	7.4098	1.20546e-05	3.57354e-05	4.442	1.519	0	0	No	Protein of unknown function, member of the seripauperin multigene family encoded mainly in subtelomeric regions; expression is induced after ethanol shock
GAT4	YIR013C	7.2732	9.806e-06	2.94128e-05	2.482	2.969	0	0	Yes	Protein containing GATA family zinc finger motifs
BSC1	YDL037C	6.77531	1.91043e-126	3.68318e-124	191.157	203.837	1.716	1.808	No	Protein of unconfirmed function, similar to cell surface flocculin Muc1p; ORF exhibits genomic organization compatible with a translational readthrough-dependent mode of expression
ECM11	YDR446W	6.62308	2.73947e-13	1.75848e-12	14.278	13.995	0	0.276	No	Non-essential protein apparently involved in meiosis, GFP fusion protein is present in discrete clusters in the nucleus throughout mitosis; may be involved in maintaining chromatin structure
YFL051C	YFL051C	6.35106	3.35669e-44	1.03687e-42	47.548	61.102	0.492	0.818	No	Putative protein of unknown function; YFL051C is not an essential gene
PRM7	YDL039C	6.09765	3.95769e-151	1.30161e-148	216.087	224.922	3.277	2.988	No	Pheromone-regulated protein, predicted to have one transmembrane segment; promoter contains Gcn4p binding elements
YCL019W	YCL019W	6.02223	1.08219e-10	5.70803e-10	9.247	9.311	0.112	0.162	No	Retrotransposon TYA Gag and TYB Pol genes; transcribed/translated as one unit; polyprotein is processed to make a nucleocapsid-like protein (Gag), reverse transcriptase (RT), protease (PR), and integrase (IN); similar to retroviral genes
ZRT1	YGL255W	5.94064	0	0	922.865	951.087	15.232	14.685	No	High-affinity zinc transporter of the plasma membrane, responsible for the majority of zinc uptake; transcription is induced under low-zinc conditions by the Zap1p transcription factor
MEI5	YPL121C	5.90494	2.07862e-12	1.24844e-11	13.496	9.184	0.276	0.143	No	Meiosis specific protein involved in DMC1-dependent meiotic recombination, forms heterodimer with Sae3p; proposed to be an assembly factor for Dmc1p
YDL241W	YDL241W	5.85532	8.48498e-18	7.66389e-17	114.112	103.271	0.94	2.741	No	Putative protein of unknown function; YDL241W is not an essential gene
ZNF1	YFL052W	5.7991	1.60265e-27	2.4152e-26	26.222	26.31	0.604	0.266	Yes	Putative zinc cluster protein that contains a DNA binding domain; null mutant sensitive to calcofluor white, low osmolarity and heat, suggesting a role for YFL052Wp in cell wall integrity
VEL1	YGL258W	5.60939	2.30577e-06	7.54774e-06	4.669	4.396	0.155	0	No	Protein of unknown function; highly induced in zinc-depleted conditions and has increased expression in NAP1 deletion mutants
GMC2	YLR445W	5.60353	1.4482e-20	1.52771e-19	20.103	16.895	0.362	0.39	No	Putative protein of unknown function; transcription is regulated by Ume6p and induced in response to alpha factor
HOP2	YGL033W	5.4253	3.20078e-08	1.32363e-07	6.674	5.455	0.147	0.152	No	Meiosis-specific protein that localizes to chromosomes, preventing synapsis between nonhomologous chromosomes and ensuring synapsis between homologs; complexes with Mnd1p to promote homolog pairing and meiotic double-strand break repair
ARG1	YOL058W	5.34339	7.50889e-308	1.39941e-304	1078.77	1144.89	26.66	27.085	No	Arginosuccinate synthetase, catalyzes the formation of L-argininosuccinate from citrulline and L-aspartate in the arginine biosynthesis pathway; potential Cdc28p substrate
SRT1	YMR101C	5.34086	5.8698e-18	5.37121e-17	14.38	16.055	0.517	0.228	No	Cis-prenyltransferase involved in synthesis of long-chain dolichols (19-22 isoprene units; as opposed to Rer2p which synthesizes shorter-chain dolichols); localizes to lipid bodies; transcription is induced during stationary phase
SNZ1	YMR096W	5.30763	2.5101e-259	2.33899e-256	624.985	653.934	16.275	15.398	No	Protein involved in vitamin B6 biosynthesis; member of a stationary phase-induced gene family; coregulated with SNO1; interacts with Sno1p and with Yhr198p, perhaps as a multiprotein complex containing other Snz and Sno proteins
CUP1-1	YHR053C	5.23716	0.0141961	0.0249279	14.074	28.577	1.147	0	No	Metallothionein, binds copper and mediates resistance to high concentrations of copper and cadmium; locus is variably amplified in different strains, with two copies, CUP1-1 and CUP1-2, in the genomic sequence reference strain S288C
CUP1-2	YHR055C	5.23716	0.0141961	0.0249279	14.074	28.577	1.147	0	No	Metallothionein, binds copper and mediates resistance to high concentrations of copper and cadmium; locus is variably amplified in different strains, with two copies, CUP1-1 and CUP1-2, in the genomic sequence reference strain S288C
DIP5	YPL265W	5.17281	2.98565e-147	8.34639e-145	211.033	205.713	5.839	5.406	No	Dicarboxylic amino acid permease, mediates high-affinity and high-capacity transport of L-glutamate and L-aspartate; also a transporter for Gln, Asn, Ser, Ala, and Gly
ALP1	YNL270C	5.15793	1.9604e-16	1.5908e-15	13.485	13.385	0.509	0.247	No	Arginine transporter; expression is normally very low and it is unclear what conditions would induce significant expression
OPT2	YPR194C	5.14696	1.54094e-233	1.23077e-230	533.344	528.946	15.43	13.923	No	Oligopeptide transporter; member of the OPT family, with potential orthologs in S. pombe and C. albicans; also plays a role in formation of mature vacuoles
GDH2	YDL215C	5.1077	9.61644e-233	6.72069e-230	889.538	935.584	28.436	23.316	No	NAD(+)-dependent glutamate dehydrogenase, degrades glutamate to ammonia and alpha-ketoglutarate; expression sensitive to nitrogen catabolite repression and intracellular ammonia levels
MND1	YGL183C	5.07742	6.54079e-124	1.10817e-121	167.632	190.936	5.192	5.263	No	Protein required for recombination and meiotic nuclear division; forms a complex with Hop2p, which is involved in chromosome pairing and repair of meiotic double-strand breaks
ARO9	YHR137W	5.05701	8.28225e-138	2.20505e-135	199.35	188.622	5.839	5.491	No	Aromatic aminotransferase II, catalyzes the first step of tryptophan, phenylalanine, and tyrosine catabolism
DUR1%2C2	YBR208C	4.94797	3.51023e-148	1.03293e-145	379.515	365.229	13.696	9.793	No	Urea amidolyase, contains both urea carboxylase and allophanate hydrolase activities, degrades urea to CO2 and NH3; expression sensitive to nitrogen catabolite repression and induced by allophanate, an intermediate in allantoin degradation
CRC1	YOR100C	4.91993	1.34266e-21	1.49538e-20	19.037	18.771	0.31	0.914	No	Mitochondrial inner membrane carnitine transporter, required for carnitine-dependent transport of acetyl-CoA from peroxisomes to mitochondria during fatty acid beta-oxidation
CHA1	YCL064C	4.80304	9.17947e-268	1.28306e-264	1346.91	1271.22	45.134	46.852	No	Catabolic L-serine (L-threonine) deaminase, catalyzes the degradation of both L-serine and L-threonine; required to use serine or threonine as the sole nitrogen source, transcriptionally induced by serine and threonine
GAP1	YKR039W	4.74174	4.72606e-86	4.71847e-84	123.154	106.632	4.692	3.693	No	General amino acid permease; localization to the plasma membrane is regulated by nitrogen source
YJL133C-A	YJL133C-A	4.6981	1.80395e-68	1.09629e-66	373.18	413.383	19.57	9.993	No	Putative protein of unknown function; the authentic, non-tagged protein is detected in highly purified mitochondria in high-throughput studies
BAT2	YJR148W	4.68646	5.81594e-265	6.50338e-262	1002.74	1003.06	38.105	38.21	No	Cytosolic branched-chain amino acid aminotransferase, homolog of murine ECA39; highly expressed during stationary phase and repressed during logarithmic phase
AQY2	YLL052C	4.57041	2.24359e-18	2.1406e-17	15.162	14.214	0.578	0.638	No	Water channel that mediates the transport of water across cell membranes, only expressed in proliferating cells, controlled by osmotic signals, may be involved in freeze tolerance; disrupted by a stop codon in many S. cerevisiae strains
FIT2	YOR382W	4.54155	1.00104e-81	8.74504e-80	161.887	172.015	5.425	8.737	No	Mannoprotein that is incorporated into the cell wall via a glycosylphosphatidylinositol (GPI) anchor, involved in the retention of siderophore-iron in the cell wall
YAL065C	YAL065C	4.45625	6.84924e-22	7.8311e-21	22.811	16.861	0.837	0.971	No	Putative protein of unknown function; has homology to FLO1; possible pseudogene
IRC7	YFR055W	4.43051	1.37808e-166	5.13657e-164	755.709	754.42	38.208	30.33	No	Putative cystathionine beta-lyase; involved in copper ion homeostasis and sulfur metabolism; null mutant displays increased levels of spontaneous Rad52p foci; expression induced by nitrogen limitation in a GLN3, GAT1-dependent manner
MEI4	YER044C-A	4.30322	2.34218e-10	1.19481e-09	7.32	7.711	0.354	0.371	No	Meiosis-specific protein involved in double-strand break formation during meiotic recombination; required for chromosome synapsis and production of viable spores
ATG41	YPL250C	4.26413	1.08459e-125	2.02131e-123	213.99	202.422	11.074	10.145	No	Protein of unknown function; mobilized into polysomes upon a shift from a fermentable to nonfermentable carbon source; potential Cdc28p substrate
AAC3	YBR085W	4.26207	1.48575e-76	1.12255e-74	90.405	88.344	4.356	4.777	No	Mitochondrial inner membrane ADP/ATP translocator, exchanges cytosolic ADP for mitochondrially synthesized ATP; expressed under anaerobic conditions; similar to Pet9p and Aac1p; has roles in maintenance of viability and in respiration
PHO92	YDR374C	4.23864	1.87885e-14	1.32634e-13	11.649	14.789	1.026	0.276	No	Putative protein of unknown function
CAR1	YPL111W	4.1814	1.12357e-224	6.97988e-222	1015.41	1013.9	54.898	54.741	No	Arginase, responsible for arginine degradation, expression responds to both induction by arginine and nitrogen catabolite repression; disruption enhances freeze tolerance
CPA2	YJR109C	4.15556	1.76709e-137	4.49082e-135	274.117	293.401	16.534	14.656	No	Large subunit of carbamoyl phosphate synthetase, which catalyzes a step in the synthesis of citrulline, an arginine precursor
ARG3	YJL088W	3.94583	3.3591e-77	2.68296e-75	96.083	98.518	6.081	6.395	No	Ornithine carbamoyltransferase (carbamoylphosphate:L-ornithine carbamoyltransferase), catalyzes the sixth step in the biosynthesis of the arginine precursor ornithine
ASN1	YPR145W	3.91887	7.93057e-200	4.03089e-197	1148.47	1146.21	77.021	71.634	No	Asparagine synthetase, isozyme of Asn2p; catalyzes the synthesis of L-asparagine from L-aspartate in the asparagine biosynthetic pathway
SPO13	YHR014W	3.90325	1.51939e-17	1.34413e-16	14.165	15.756	0.828	1.171	No	Meiosis-specific protein, involved in maintaining sister chromatid cohesion during meiosis I as well as promoting proper attachment of kinetochores to the spindle during meiosis I and meiosis II
LEU9	YOR108W	3.82995	4.21893e-68	2.53635e-66	84.932	82.393	5.779	5.786	No	Alpha-isopropylmalate synthase II (2-isopropylmalate synthase), catalyzes the first step in the leucine biosynthesis pathway; the minor isozyme, responsible for the residual alpha-IPMS activity detected in a leu4 null mutant
NRM1	YNR009W	3.7943	5.03881e-56	2.32826e-54	120.355	96.124	6.676	8.698	No	Transcriptional co-repressor of MBF (MCB binding factor)-regulated gene expression; Nrm1p associates stably with promoters via MBF to repress transcription upon exit from G1 phase
SIT1	YEL065W	3.78996	6.12208e-38	1.45036e-36	39.65	37.669	2.915	2.532	No	Ferrioxamine B transporter, member of the ARN family of transporters that specifically recognize siderophore-iron chelates; transcription is induced during iron deprivation and diauxic shift; potentially phosphorylated by Cdc28p
TEA1	YOR337W	3.78866	9.71222e-60	5.17153e-58	69.691	77.134	5.166	5.187	No	Ty1 enhancer activator required for full levels of Ty enhancer-mediated transcription; C6 zinc cluster DNA-binding protein
GFD2	YCL036W	3.78168	2.63518e-74	1.88889e-72	102.927	102.189	7.9	6.624	No	Protein of unknown function, identified as a high-copy suppressor of a dbp5 mutation
SIP4	YJL089W	3.77872	6.91197e-30	1.18907e-28	27.344	31.109	2.156	2.056	Yes	C6 zinc cluster transcriptional activator that binds to the carbon source-responsive element (CSRE) of gluconeogenic genes; involved in the positive regulation of gluconeogenesis; regulated by Snf1p protein kinase; localized to the nucleus
DSE4	YNR067C	3.76451	1.45623e-30	2.61793e-29	30.097	29.049	2.337	1.903	No	Daughter cell-specific secreted protein with similarity to glucanases, degrades cell wall from the daughter side causing daughter to separate from mother
CTR3	YLR411W	3.72192	9.22377e-78	7.47392e-76	122.203	114.561	9.436	8.118	No	High-affinity copper transporter of the plasma membrane, acts as a trimer; gene is disrupted by a Ty2 transposon insertion in many laboratory strains of S. cerevisiae
CAR2	YLR438W	3.71385	5.07695e-79	4.23661e-77	371.582	344.996	31.403	22.003	No	L-ornithine transaminase (OTAse), catalyzes the second step of arginine degradation, expression is dually-regulated by allophanate induction and a specific arginine induction process; not nitrogen catabolite repression sensitive
SHC1	YER096W	3.59074	6.10807e-30	1.05402e-28	35.321	36.91	3.666	2.103	No	Sporulation-specific activator of Chs3p (chitin synthase III), required for the synthesis of the chitosan layer of ascospores; has similarity to Skt5p, which activates Chs3p during vegetative growth; transcriptionally induced at alkaline pH
SPO24	YPR036W-A	3.58751	3.52438e-11	1.93754e-10	832.165	974.416	46.894	99.928	No	Protein of unknown function; transcription is regulated by Pdr1p
MEP2	YNL142W	3.56671	2.1052e-94	2.6156e-92	194.114	187.333	16.948	14.58	No	Ammonium permease involved in regulation of pseudohyphal growth; belongs to a ubiquitous family of cytoplasmic membrane proteins that transport only ammonium (NH4+); expression is under the nitrogen catabolite repression regulation
LYS20	YDL182W	3.55796	1.73633e-148	5.39324e-146	1391.15	1453.14	126.26	110.368	No	Homocitrate synthase isozyme, catalyzes the condensation of acetyl-CoA and alpha-ketoglutarate to form homocitrate, which is the first step in the lysine biosynthesis pathway; highly similar to the other isozyme, Lys21p
RRN11	YML043C	3.54783	8.71212e-34	1.77772e-32	41.848	41.007	2.803	4.197	No	Component of the core factor (CF) rDNA transcription factor complex; CF is required for transcription of 35S rRNA genes by RNA polymerase I and is composed of Rrn6p, Rrn7p, and Rrn11p
CIT2	YCR005C	3.52683	4.14425e-109	6.2623e-107	493.048	471.205	44.979	36.935	No	Citrate synthase, catalyzes the condensation of acetyl coenzyme A and oxaloacetate to form citrate, peroxisomal isozyme involved in glyoxylate cycle; expression is controlled by Rtg1p and Rtg2p transcription factors
FLO5	YHR211W	3.49313	2.00863e-06	6.63726e-06	4.748	5.087	0.293	0.581	No	Lectin-like cell wall protein (flocculin) involved in flocculation, binds to mannose chains on the surface of other cells, confers floc-forming ability that is chymotrypsin resistant but heat labile; similar to Flo1p
NDJ1	YOL104C	3.47742	1.7831e-23	2.22529e-22	22.358	23.962	2.208	1.875	No	Meiosis-specific telomere protein, required for bouquet formation, effective homolog pairing, ordered cross-over distribution, sister chromatid cohesion at meiotic telomeres, chromosomal segregation and telomere-led rapid prophase movement
ZPS1	YOL154W	3.45502	6.86858e-59	3.55576e-57	85.272	79.677	7.719	6.985	No	Putative GPI-anchored protein; transcription is induced under low-zinc conditions, as mediated by the Zap1p transcription factor, and at alkaline pH
SSU1	YPL092W	3.42562	4.53094e-88	4.96715e-86	164.255	157.709	14.818	14.589	No	Plasma membrane sulfite pump involved in sulfite metabolism and required for efficient sulfite efflux; major facilitator superfamily protein
YHI9	YHR029C	3.42032	1.65788e-71	1.10348e-69	246.003	255.432	19.768	26.257	No	Protein of unknown function; null mutant is defective in unfolded protein response; possibly involved in a membrane regulation metabolic pathway; member of the PhzF superfamily, though most likely not involved in phenazine production
SNO1	YMR095C	3.41381	7.05876e-69	4.33687e-67	120.117	124.966	10.298	12.315	No	Protein of unconfirmed function, involved in pyridoxine metabolism; expression is induced during stationary phase; forms a putative glutamine amidotransferase complex with Snz1p, with Sno1p serving as the glutaminase
PXP2	YJR111C	3.40447	6.75473e-102	9.44142e-100	218.784	230.147	20.846	20.747	No	Putative protein of unknown function; green fluorescent protein (GFP)-fusion protein localizes to the mitochondria
YIL024C	YIL024C	3.38683	3.51112e-24	4.5232e-23	35.151	34.573	2.337	4.283	No	Putative protein of unknown function; non-essential gene; expression directly regulated by the metabolic and meiotic transcriptional regulator Ume6p
ARO10	YDR380W	3.37379	6.07388e-98	8.2827e-96	209.152	203.573	19.725	19.31	No	Phenylpyruvate decarboxylase, catalyzes decarboxylation of phenylpyruvate to phenylacetaldehyde, which is the first specific step in the Ehrlich pathway
GGC1	YDL198C	3.33044	3.96573e-129	8.212e-127	568.847	598.645	55.639	58.11	No	Mitochondrial GTP/GDP transporter, essential for mitochondrial genome maintenance; has a role in mitochondrial iron transport; member of the mitochondrial carrier family
SPO16	YHR153C	3.32715	1.87444e-24	2.44289e-23	27.706	33.745	2.493	3.578	No	Meiosis-specific protein involved in synaptonemal complex assembly; implicated in regulation of crossover formation; required for sporulation
YHL044W	YHL044W	3.30743	3.98223e-05	0.000110003	4.453	3.188	0.25	0.533	No	Putative integral membrane protein, member of DUP240 gene family; green fluorescent protein (GFP)-fusion protein localizes to the plasma membrane in a punctate pattern
ALD5	YER073W	3.27853	2.44198e-75	1.79646e-73	134.316	146.039	14.343	13.914	No	Mitochondrial aldehyde dehydrogenase, involved in regulation or biosynthesis of electron transport chain components and acetate formation; activated by K+; utilizes NADP+ as the preferred coenzyme; constitutively expressed
TRP4	YDR354W	3.24706	1.0958e-73	7.75524e-72	127.71	127.544	13.541	12.857	No	Anthranilate phosphoribosyl transferase of the tryptophan biosynthetic pathway, catalyzes the phosphoribosylation of anthranilate, subject to the general control system of amino acid biosynthesis
HIS4	YCL030C	3.22209	4.40779e-125	7.70124e-123	731.742	768.979	82.437	75.136	No	Multifunctional enzyme containing phosphoribosyl-ATP pyrophosphatase, phosphoribosyl-AMP cyclohydrolase, and histidinol dehydrogenase activities; catalyzes the second, third, ninth and tenth steps in histidine biosynthesis
YLL053C	YLL053C	3.2192	1.53457e-27	2.32514e-26	30.845	30.004	3.303	3.064	No	Putative protein; in the Sigma 1278B strain background YLL053C is contiguous with AQY2 which encodes an aquaporin
CLB6	YGR109C	3.17506	1.72177e-07	6.55103e-07	8.431	6.606	1.164	0.409	No	B-type cyclin involved in DNA replication during S phase; activates Cdc28p to promote initiation of DNA synthesis; functions in formation of mitotic spindles along with Clb3p and Clb4p; most abundant during late G1
snR63	snR63	3.17505	8.6815e-29	1.42341e-27	236.133	134.852	18.138	22.174	No	#N/A
YNL284C-B	YNL284C-B	3.12331	0.00615822	0.0116952	1.303	1.968	0.19	0.181	No	Retrotransposon TYA Gag and TYB Pol genes; transcribed/translated as one unit; polyprotein is processed to make a nucleocapsid-like protein (Gag), reverse transcriptase (RT), protease (PR), and integrase (IN); similar to retroviral genes
SRX1	YKL086W	3.12129	1.04694e-17	9.38054e-17	47.662	44.333	7.279	2.969	No	Sulfiredoxin, contributes to oxidative stress resistance by reducing cysteine-sulfinic acid groups in the peroxiredoxin Tsa1p, which is formed upon exposure to oxidants; conserved in higher eukaryotes
DAL1	YIR027C	3.10275	4.14221e-11	2.26605e-10	11.706	11.452	0.966	1.751	No	Allantoinase, converts allantoin to allantoate in the first step of allantoin degradation; expression sensitive to nitrogen catabolite repression
YER085C	YER085C	3.0989	3.64976e-07	1.33459e-06	6.867	5.352	0.638	0.695	No	Putative protein of unknown function
FLO9	YAL063C	3.08141	0.00113191	0.00248469	2.289	2.52	0.302	0.238	No	Lectin-like protein with similarity to Flo1p, thought to be expressed and involved in flocculation
RNP1	YLL046C	3.07073	3.2915e-16	2.62897e-15	15.876	19.83	2.191	1.96	No	Ribonucleoprotein that contains two RNA recognition motifs (RRM)
AGP1	YCL025C	3.0569	5.44801e-106	8.01574e-104	372.115	368.705	44.091	43.15	No	Low-affinity amino acid permease with broad substrate range, involved in uptake of asparagine, glutamine, and other amino acids; expression is regulated by the SPS plasma membrane amino acid sensor system (Ssy1p-Ptr3p-Ssy5p)
YOL014W	YOL014W	3.0502	1.30779e-57	6.52846e-56	116.763	107.782	14.214	12.286	No	Putative protein of unknown function
snR17b	snR17b	3.03704	2.65575e-07	9.89225e-07	9.439	7.4	0.543	1.504	No	#N/A
RAD53	YPL153C	3.03359	1.36007e-11	7.70431e-11	12	11.129	1.639	1.161	No	Protein kinase, required for cell-cycle arrest in response to DNA damage; activated by trans autophosphorylation when interacting with hyperphosphorylated Rad9p; also interacts with ARS1 and plays a role in initiation of DNA replication
GUP2	YPL189W	3.0121	2.97137e-15	2.22098e-14	16.476	15.537	2.148	1.78	No	Probable membrane protein with a possible role in proton symport of glycerol; member of the MBOAT family of putative membrane-bound O-acyltransferases; Gup1p homolog
SGO1	YOR073W	3.00234	1.40023e-16	1.15128e-15	20.103	17.459	2.079	2.598	No	Component of the spindle checkpoint, involved in sensing lack of tension on mitotic chromosomes; protects centromeric Rec8p at meiosis I; required for accurate chromosomal segregation at meiosis II and for mitotic chromosome stability
YDR042C	YDR042C	2.99678	6.56948e-10	3.21066e-09	10.221	9.737	0.975	1.58	No	Putative protein of unknown function; expression is increased in ssu72-ts69 mutant
DSE2	YHR143W	2.97977	3.94872e-48	1.43359e-46	74.79	74.107	9.255	9.25	No	Daughter cell-specific secreted protein with similarity to glucanases, degrades cell wall from the daughter side causing daughter to separate from mother; expression is repressed by cAMP
TMT1	YER175C	2.95291	6.41436e-96	8.34016e-94	339.694	354.894	43.668	44.254	No	Trans-aconitate methyltransferase, cytosolic enzyme that catalyzes the methyl esterification of 3-isopropylmalate, an intermediate of the leucine biosynthetic pathway, and trans-aconitate, which inhibits the citric acid cycle
YJL218W	YJL218W	2.94076	0.000919335	0.002056	4.408	2.394	0.172	0.733	No	Putative protein of unknown function, similar to bacterial galactoside O-acetyltransferases; induced by oleate in an OAF1/PIP2-dependent manner; promoter contains an oleate response element consensus sequence; non-essential gene
FCY2	YER056C	2.90778	1.8671e-70	1.21383e-68	463.211	452.721	53.958	65.724	No	Purine-cytosine permease, mediates purine (adenine, guanine, and hypoxanthine) and cytosine accumulation
RSA4	YCR072C	2.90487	3.77725e-57	1.82057e-55	107.063	109.313	13.748	14.542	No	WD-repeat protein involved in ribosome biogenesis; may interact with ribosomes; required for maturation and efficient intra-nuclear transport or pre-60S ribosomal subunits, localizes to the nucleolus
BNA4	YBL098W	2.87609	3.78226e-64	2.09372e-62	143.336	147.754	18.699	20.195	No	Kynurenine 3-mono oxygenase, required for the de novo biosynthesis of NAD from tryptophan via kynurenine; expression regulated by Hst1p; putative therapeutic target for Huntington disease
SCW11	YGL028C	2.87184	2.44916e-28	3.91237e-27	40.942	36.748	5.261	5.092	No	Cell wall protein with similarity to glucanases; may play a role in conjugation during mating based on its regulation by Ste12p
YLR460C	YLR460C	2.86716	5.33227e-05	0.000144652	4.657	3.717	0.388	0.685	No	Member of the quinone oxidoreductase family, up-regulated in response to the fungicide mancozeb; possibly up-regulated by iodine
MAE1	YKL029C	2.85642	3.67767e-71	2.41904e-69	181.287	181.026	25.582	23.326	No	Mitochondrial malic enzyme, catalyzes the oxidative decarboxylation of malate to pyruvate, which is a key intermediate in sugar metabolism and a precursor for synthesis of several amino acids
LYS1	YIR034C	2.79086	1.14894e-82	1.01964e-80	268.848	276.425	38.89	38.268	No	Saccharopine dehydrogenase (NAD+, L-lysine-forming), catalyzes the conversion of saccharopine to L-lysine, which is the final step in the lysine biosynthesis pathway; also has mRNA binding activity
IRC8	YJL051W	2.78149	1.39712e-15	1.07446e-14	18.222	17.574	2.648	2.484	No	Bud tip localized protein of unknown function; mRNA is targeted to the bud by a She2p dependent transport system; mRNA is cell cycle regulated via Fkh2p, peaking in G2/M phase; null mutant displays increased levels of spontaneous Rad52p foc
FMP23	YBR047W	2.77751	3.95294e-44	1.21433e-42	121.772	111.753	14.913	18.52	No	Putative protein of unknown function; proposed to be involved in iron or copper homeostasis; the authentic, non-tagged protein is detected in highly purified mitochondria in high-throughput studies
ARG5%2C6	YER069W	2.77556	8.1964e-41	2.15146e-39	65.657	68.686	9.789	9.45	No	Protein that is processed in the mitochondrion to yield acetylglutamate kinase and N-acetyl-gamma-glutamyl-phosphate reductase, which catalyze the 2nd and 3rd steps in arginine biosynthesis; enzymes form a complex with Arg2p
DAL7	YIR031C	2.7741	9.29489e-40	2.38384e-38	64.387	68.859	9.927	9.079	No	Malate synthase, role in allantoin degradation unknown; expression sensitive to nitrogen catabolite repression and induced by allophanate, an intermediate in allantoin degradation
ANB1	YJR047C	2.75822	1.74662e-30	3.12992e-29	66.643	79.367	8.996	12.22	No	Translation elongation factor eIF-5A, previously thought to function in translation initiation; similar to and functionally redundant with Hyp2p; undergoes an essential hypusination modification; expressed under anaerobic conditions
YPL080C	YPL080C	2.74557	0.0141189	0.0248157	1.79	3.625	0.724	0	No	Dubious open reading frame unlikely to encode a protein, based on available experimental and comparative sequence data
ADF1	YCL058W-A	2.71844	4.77381e-28	7.41399e-27	213.82	176.089	22.606	35.451	No	Transcriptional repressor encoded by the antisense strand of the FYV5 gene; negatively regulates transcription of FYV5 by binding to the promoter on the sense strand
KIN3	YAR018C	2.71356	1.25362e-27	1.90461e-26	47.662	45.449	7.944	5.977	No	Nonessential protein kinase with unknown cellular role
FRE4	YNR060W	2.69556	7.06858e-31	1.30862e-29	46.891	47.325	6.874	7.338	No	Ferric reductase, reduces a specific subset of siderophore-bound iron prior to uptake by transporters; expression induced by low iron levels
DAL3	YIR032C	2.6845	3.47019e-24	4.4808e-23	37.542	35.149	6.132	4.968	No	Ureidoglycolate hydrolase, converts ureidoglycolate to glyoxylate and urea in the third step of allantoin degradation; expression sensitive to nitrogen catabolite repression
PUT1	YLR142W	2.68427	3.63425e-23	4.44619e-22	36.466	37.704	6.529	4.739	No	Proline oxidase, nuclear-encoded mitochondrial protein involved in utilization of proline as sole nitrogen source; PUT1 transcription is induced by Put3p in the presence of proline and the absence of a preferred nitrogen source
ADH5	YBR145W	2.68285	1.2461e-53	5.52933e-52	504.176	548.983	91.079	69.702	No	Alcohol dehydrogenase isoenzyme V; involved in ethanol production
FRE1	YLR214W	2.67894	1.77467e-33	3.59499e-32	63.617	60.043	10.462	8.432	No	Ferric reductase and cupric reductase, reduces siderophore-bound iron and oxidized copper prior to uptake by transporters; expression induced by low copper and iron levels
SUN4	YNL066W	2.66145	2.10288e-37	4.89884e-36	63.98	64.013	9.72	10.183	No	Cell wall protein related to glucanases, possibly involved in cell wall septation; member of the SUN family
CIS1	YLR346C	2.66127	3.47918e-14	2.40744e-13	24.261	18.092	2.872	3.654	No	Putative protein of unknown function found in mitochondria; expression is regulated by transcription factors involved in pleiotropic drug resistance, Pdr1p and Yrr1p; YLR346C is not an essential gene
PCH2	YBR186W	2.65904	6.59646e-16	5.15816e-15	19.649	19.98	2.872	3.245	No	Nucleolar component of the pachytene checkpoint, which prevents chromosome segregation when recombination and chromosome synapsis are defective; also represses meiotic interhomolog recombination in the rDNA
HIS3	YOR202W	2.65731	2.03484e-89	2.27535e-87	502.941	499.77	77.236	78.524	No	Imidazoleglycerol-phosphate dehydratase, catalyzes the sixth step in histidine biosynthesis; mutations cause histidine auxotrophy and sensitivity to Cu, Co, and Ni salts; transcription is regulated by general amino acid control via Gcn4p
FUR4	YBR021W	2.64541	3.68059e-29	6.12446e-28	47.934	51.63	8.573	6.966	No	Uracil permease, localized to the plasma membrane; expression is tightly regulated by uracil levels and environmental cues
RDN37-1	RDN37-1	2.64278	2.31009e-20	2.41415e-19	47.934	57.476	6.417	10.221	No	#N/A
RDN37-2	RDN37-2	2.64278	2.31009e-20	2.41415e-19	47.934	57.476	6.417	10.221	No	#N/A
CDC6	YJL194W	2.64165	3.8907e-15	2.87911e-14	18.89	19.404	3.346	2.655	No	Essential ATP-binding protein required for DNA replication, component of the pre-replicative complex (pre-RC) which requires ORC to associate with chromatin and is in turn required for Mcm2-7p DNA association; homologous to S. pombe Cdc18p
YCR087C-A	YCR087C-A	2.6384	4.09711e-31	7.66119e-30	674.131	675.732	82.523	129.582	No	Putative protein of unknown function; green fluorescent protein (GFP)-fusion protein localizes to the nucleolus; YCR087C-A is not an essential gene
VBA1	YMR088C	2.6325	8.29502e-50	3.11258e-48	236.745	247.319	43.133	33.338	No	Permease of basic amino acids in the vacuolar membrane
SRB8	YCR081W	2.62244	5.84288e-17	4.96467e-16	24.159	23.95	4.442	3.179	No	Subunit of the RNA polymerase II mediator complex; associates with core polymerase subunits to form the RNA polymerase II holoenzyme; essential for transcriptional regulation; involved in glucose repression
ACO2	YJL200C	2.61725	7.85416e-55	3.54134e-53	133.262	138.305	22.52	20.804	No	Putative mitochondrial aconitase isozyme; similarity to Aco1p, an aconitase required for the TCA cycle; expression induced during growth on glucose, by amino acid starvation via Gcn4p, and repressed on ethanol
ACS1	YAL054C	2.61314	3.16659e-20	3.27859e-19	28.874	36.518	5.477	5.063	No	Acetyl-coA synthetase isoform which, along with Acs2p, is the nuclear source of acetyl-coA for histone acetlyation; expressed during growth on nonfermentable carbon sources and under aerobic conditions
RIB5	YBR256C	2.60326	1.30226e-53	5.73301e-52	475.597	489.136	69.163	86.366	No	Riboflavin synthase; catalyzes the last step of the riboflavin biosynthesis pathway
YMC2	YBR104W	2.60023	2.59333e-59	1.35508e-57	164.323	163.648	25.909	27.123	No	Mitochondrial protein, putative inner membrane transporter with a role in oleate metabolism and glutamate biosynthesis; member of the mitochondrial carrier (MCF) family; has similarity with Ymc1p
BSC4	YNL269W	2.59606	7.99341e-05	0.000210609	6.493	8.31	1.966	0.447	No	Protein of unknown function, ORF exhibits genomic organization compatible with a translational readthrough-dependent mode of expression; readthrough is increased upon depletion of Sup35p
BUD3	YCL014W	2.593	3.45355e-16	2.75446e-15	26.698	23.732	4.83	3.245	No	Protein involved in bud-site selection and required for axial budding pattern; localizes with septins to bud neck in mitosis and may constitute an axial landmark for next round of budding
PLB2	YMR006C	2.59038	3.18058e-24	4.11635e-23	47.367	50.249	9.384	6.5	No	Phospholipase B (lysophospholipase) involved in phospholipid metabolism; displays transacylase activity in vitro; overproduction confers resistance to lysophosphatidylcholine
ART5	YGR068C	2.58227	9.5429e-19	9.36042e-18	27.99	26.655	4.994	3.93	No	Protein proposed to regulate the endocytosis of plasma membrane proteins by recruiting the ubiquitin ligase Rsp5p to its target in the plasma membrane
SUT2	YPR009W	2.58218	3.90915e-21	4.24389e-20	54.098	55.209	6.926	11.068	Yes	Putative transcription factor; multicopy suppressor of mutations that cause low activity of the cAMP/protein kinase A pathway; highly similar to Sut1p
FET4	YMR319C	2.57007	2.47038e-61	1.3541e-59	177.683	177.205	30.075	28.475	No	Low-affinity Fe(II) transporter of the plasma membrane
YOR338W	YOR338W	2.56152	5.96703e-57	2.85142e-55	184.233	177.631	31.8	28.161	No	Putative protein of unknown function; YOR338W transcription is regulated by Azf1p and its transcript is a specific target of the G protein effector Scp160p; identified as being required for sporulation in a high-throughput mutant screen
DLD3	YEL071W	2.55343	2.35588e-72	1.62614e-70	471.348	477.765	84.395	74.004	No	D-lactate dehydrogenase, part of the retrograde regulon which consists of genes whose expression is stimulated by damage to mitochondria and reduced in cells grown with glutamate as the sole nitrogen source, located in the cytoplasm
ILV6	YCL009C	2.55265	6.72166e-97	8.9478e-95	1259.94	1288.58	215.917	209.696	No	Regulatory subunit of acetolactate synthase, which catalyzes the first step of branched-chain amino acid biosynthesis; enhances activity of the Ilv2p catalytic subunit, localizes to mitochondria
ZTA1	YBR046C	2.53462	5.82761e-77	4.46331e-75	366.449	375.863	62.608	62.945	No	NADPH-dependent quinone reductase, GFP-tagged protein localizes to the cytoplasm and nucleus; has similarity to E. coli quinone oxidoreductase and to human zeta-crystallin
PEX21	YGR239C	2.53032	7.08327e-44	2.15231e-42	109.228	112.754	17.638	20.033	No	Peroxin required for targeting of peroxisomal matrix proteins containing PTS2; interacts with Pex7p; partially redundant with Pex18p
PIG1	YLR273C	2.52732	8.29415e-09	3.65715e-08	9.904	10.508	1.527	1.98	No	Putative targeting subunit for the type-1 protein phosphatase Glc7p that tethers it to the Gsy2p glycogen synthase
FYV5	YCL058C	2.52043	1.59277e-56	7.48332e-55	155.382	154.624	26.798	26.105	Yes	Protein involved in regulation of the mating pathway; binds with Matalpha2p to promoters of haploid-specific genes; required for survival upon exposure to K1 killer toxin; involved in ion homeostasis
FKH2	YNL068C	2.51793	3.22228e-26	4.54943e-25	48.285	54.15	9.798	7.718	Yes	Forkhead family transcription factor with a major role in the expression of G2/M phase genes; positively regulates transcriptional elongation; negative role in chromatin silencing at HML and HMR; substrate of the Cdc28p/Clb5p kinase
RAD51	YER095W	2.51377	4.98274e-50	1.90812e-48	122.044	128.292	21.994	21.032	No	Strand exchange protein, forms a helical filament with DNA that searches for homology; involved in the recombinational repair of double-strand breaks in DNA during vegetative growth and meiosis; homolog of Dmc1p and bacterial RecA protein
FUI1	YBL042C	2.51016	5.13465e-47	1.79424e-45	126.441	119.188	22.235	19.957	No	High affinity uridine permease, localizes to the plasma membrane; also mediates low but significant transport of the cytotoxic nucleoside analog 5-fluorouridine; not involved in uracil transport
ZIP1	YDR285W	2.50675	9.09477e-15	6.50241e-14	20.295	19.001	3.484	3.264	No	Transverse filament protein of the synaptonemal complex; required for normal levels of meiotic recombination and pairing between homologous chromosome during meiosis; potential Cdc28p substrate
CLB5	YPR120C	2.49643	6.5572e-11	3.52513e-10	15.196	12.648	2.398	2.446	No	B-type cyclin involved in DNA replication during S phase; activates Cdc28p to promote initiation of DNA synthesis; functions in formation of mitotic spindles along with Clb3p and Clb4p; most abundant during late G1 phase
YCR043C	YCR043C	2.4848	3.87539e-28	6.06927e-27	307.104	319.4	43.254	66.381	No	Putative protein of unknown function; green fluorescent protein (GFP)-fusion protein localizes to the Golgi apparatus; YCR043C is not an essential gene
JJJ3	YJR097W	2.46916	3.6392e-18	3.41389e-17	52.466	35.897	7.918	7.718	No	Protein of unknown function, contains a J-domain, which is a region with homology to the E. coli DnaJ protein
ARG4	YHR018C	2.45844	2.64928e-86	2.74298e-84	917.777	951.317	167.246	166.004	No	Argininosuccinate lyase, catalyzes the final step in the arginine biosynthesis pathway
CSM2	YIL132C	2.44641	4.00183e-15	2.95175e-14	25.361	23.34	5.14	3.626	No	Protein involved in a Rad51p-, Rad54p-dependent pathway for homologous recombination repair, required for accurate chromosome segregation during meiosis
OAC1	YKL120W	2.43511	2.76635e-41	7.40031e-40	122.237	119.832	20.251	23.678	No	Mitochondrial inner membrane transporter, transports oxaloacetate, sulfate, thiosulfate, and isopropylmalate; member of the mitochondrial carrier family
TPN1	YGL186C	2.43456	1.51352e-51	6.04435e-50	153.172	152.438	28.945	26.467	No	Plasma membrane pyridoxine (vitamin B6) transporter; member of the purine-cytosine permease subfamily within the major facilitator superfamily; proton symporter with similarity to Fcy21p, Fcy2p, and Fcy22p
VAC17	YCL063W	2.41838	3.01142e-37	6.92875e-36	82.643	89.115	15.266	16.283	No	Phosphoprotein involved in vacuole inheritance; degraded in late M phase of the cell cycle; acts as a vacuole-specific receptor for myosin Myo2p
[truncated: 1,578 more rows]

## Sheet: ScY01a (srb2∆) vs. ScY01a, 30°C
Gene	SGD_ID	log2(Fold_change)	p-value	FDR p-value correction	mRNA expression level (RPKM)				YEASTRACT 2019 TF	Gene Function
[truncated: 1,759 more rows]

[truncated: 4 more sheets: ScY01a (mig1∆) vs. ScY01a, 30°C, sin3∆ vs. WT, 40°C vs. 30°C, srb2∆ vs. WT, 40°C vs. 30°C, mig1∆ vs. WT, 40°C vs. 30°C]
