# Supplementary material for: A Hierarchical Transcriptional Regulatory Network Required for Long-Term Thermal Stress Tolerance in an Industrial Saccharomyces cerevisiae Strain
Source: Front Bioeng Biotechnol. 2022 Jan 18;9:826238. doi: 10.3389/fbioe.2021.826238 (PMC8804346; doi:10.3389/fbioe.2021.826238)
Supplement: Supplementary file 5 [file Table6.XLSX]

## Sheet: Table S6
The core TF	Top six TFRank-suggested TFs	Downstream SDETFs SIN3, RIC1, SRB2 or MIG1 deletion strain		Potential upstream TFs of SIN3, RIC1, SRB2 or MIG1 from the YEASTRACT database
		Downstream SDETFs	log2(Fold_change)	Potential upstream TFs	Regulation
Sin3	Ace2p	Hac1p	-1.8	Rim101p	Inhibitor
	Sfp1p	Rpi1p	-1.7	Sum1p	Activator
	Bas1p	Thi2p	-1.3	Abf1p	Activator
	Tec1p	Otu1p	-1.2	Hap2p	Inhibitor
	Yap1p	Ino4p	-1.2	Mal33p	Inhibitor
	Msn4p	Hmo1p	-1.1	Mac1p	Inhibitor
	−	Set2p	-1.1	Tup1p	Inhibitor
	−	Phd1p	-1	Ixr1p	Activator
	−	Opi1p	-1	Swi5p	Activator
	−	Tis11p	1.00793	Ace2p	Activator
	−	Rsf2p	1.01103	Ash1p	Inhibitor
	−	Adr1p	1.08408	Msn2p	Inhibitor
	−	Stb2p	1.09548	Msn4p	Inhibitor
	−	Stp2p	1.11185	Tec1p	Inhibitor
	−	Msn4p	1.18011	−	−
	−	Arg82p	1.18905	−	−
	−	Mss11p	1.25224	−	−
	−	Srb8p	1.28662	−	−
	−	Rgt2p	1.28856	−	−
	−	Gal3p	1.29138	−	−
	−	Mal33p	1.37544	−	−
	−	Xbp1p	1.37748	−	−
	−	Usv1p	1.47994	−	−
	−	Cat8p	1.67999	−	−
	−	Hpa2p	1.68746	−	−
	−	Mth1p	1.84113	−	−
	−	Met28p	2.14144	−	−
	−	Sip4p	3.75814	−	−
Srb2	Ace2p	Hac1p	-2.12566	Gcr2p	Activator
	Sfp1p	Gsm1p	-1.42964	Ace2p	Inhibitor
	Tec1p	Stp4p	-1.42157	Ash1p	Inhibitor
	Bas1p	Pdr8p	-1.3097	Gcn4p	Inhibitor
	Yap1p	Mal13p	-1.29343	Yap1p	Inhibitor
	Ash1p	Pdr8p	-1.00998	Rap1p	Activator
	−	Cup9p	1.02708	−	−
	−	Ixr1p	1.05183	−	−
	−	Swi5p	1.07985	−	−
	−	Stp1p	1.08188	−	−
	−	Hcm1p	1.09602	−	−
	−	PGD1p	1.117	−	−
	−	Kar4p	1.22332	−	−
	−	Pho4p	1.36428	−	−
	−	Mig1p	1.50699	−	−
	−	Tup1p	1.6176	−	−
Mig1	Msn4p	Hac1p	-1.52212	Mig2p	Inhibitor
	Ste12p	Cat8p	1.20455	Mig3p	Activator/Inhibitor
	Ace2p	Ixr1p	1.26971	Rpn4p	Inhibitor
	Sfp1p	Msn4p	1.28925	Arr1p	Inhibitor
	Rpn4p	Rpn4p	1.29459	Met4p	Activator/Inhibitor
	Yap1p	Mal33p	1.38619	Gcr2p	Activator
	−	Kar4p	1.74508	Ino4p	Activator
	−	Adr1p	1.7611	Rgt1p	Activator
	−	Mth1p	2.37933	Ixr1p	Inhibitor
	−	−	−	Yap1p	Activator
	−	−	−	Yap5p	Inhibitor
	−	−	−	Ash1p	Inhibitor
	−	−	−	Ace2p	Inhibitor
	−	−	−	Sfp1p	Activator/Inhibitor
	−	−	−	Mig1p	Activator/Inhibitor
	−	−	−	Xbp1p	Inhibitor
	−	−	−	Rim101p	Inhibitor
	−	−	−	Bas1p	Activator
