# Supplementary material for: A Hierarchical Transcriptional Regulatory Network Required for Long-Term Thermal Stress Tolerance in an Industrial Saccharomyces cerevisiae Strain
Source: Front Bioeng Biotechnol. 2022 Jan 18;9:826238. doi: 10.3389/fbioe.2021.826238 (PMC8804346; doi:10.3389/fbioe.2021.826238)
Supplement: Supplementary file 6 [file Table4.XLSX]

## Sheet: Table S4
k: number of genes from the input cluster in given category.
f: number of genes total in given category.
ScY01a (sin3∆) vs. ScY01a, 40°C
GO process for 430 genes with increased expression	p-value (Bonferroni corrected)	k	f	In Category from Cluster
oxidation-reduction process [GO:0055114]	1.026e-11	49	272	PRX1 ETR1 LEU2 FRM2 HBN1 HIS4 MXR2 NDE2 GDH2 PST2 TSA2 MXR1 FET5 MET10 YGL039W MET13 POX1 GND2 AIM17 PUT2 IMD2 GUT2 LYS1 YJL045W YJR149W MDH1 SRX1 YKL107W SDH1 FRE2 FOX2 XYL2 PUT1 IDP2 HMX1 FRE1 YLR460C CYB2 FET3 NDE1 GCV2 SPS19 GOR1 MDH2 GCY1 ALD4 FDH1 ALD6 YPR127W
metabolic process [GO:0008152]	1.891e-10	62	425	ACS1 ETR1 TKL2 MAL32 PGS1 NFS1 HIS4 PTC6 GDH2 GAL3 YDR018C CCC2 FAA2 ICL1 AGX1 GSY1 MET10 HXK1 YGL039W POX1 NQM1 LSC2 GND2 BIO2 IMA1 MAL12 PUT2 ATG7 BAT1 CRG1 IMD2 SGA1 POT1 YJR149W MDH1 YKL107W FOX2 GPT2 XYL2 PDC5 CTS1 MET17 CAR2 YLR460C CYB2 ARG7 SNZ1 SPO1 SPS19 GOR1 MDH2 LSC1 DCI1 SPR1 MUM3 ALD4 FDH1 PMA2 ALD6 ICL2 GDB1 HPA2
transmembrane transport [GO:0055085]	5.479e-10	49	303	PET9 AGP2 SUL1 PHO89 MAL31 AGP1 ADY2 ADP1 FEN2 ERS1 MCH1 RGT2 YDL199C UGA4 BAP3 CCC2 ATO3 YDR387C SIT1 HVG1 YFL054C VPS73 ZRT1 MUP1 VHT1 TPC1 AZR1 MUP3 HXT4 HXT5 YKE4 QDR2 DAL4 YJL163C SFC1 MPH3 PXA2 JEN1 GAP1 MMP1 GAL2 HXT2 AAC1 MEP2 ALP1 HXT14 ODC1 PXA1 SAM3
meiosis [GO:0007126]	2.882e-09	29	134	ALK2 ADY2 ADY3 HED1 DON1 ZIP1 XRS2 DMC1 HOP2 MND1 ZIP2 AMA1 SPO11 RIM4 SPO13 SPO16 HOP1 IME2 REC102 CTF3 REC114 SPO1 SPO21 NDJ1 MPC54 MEK1 CTF19 MEI5 REC8
sporulation resulting in formation of a cellular spore [GO:0030435]	3.028e-09	25	103	SPS22 RRT12 FMP45 ADY3 DON1 XRS2 EMI2 SHC1 DMC1 SPR3 SPO11 RIM4 SPO13 SPO16 SGA1 IME2 OSW2 FKS3 SPO1 SPS19 SPO21 MPC54 SPR1 MUM3 MEI5
carbohydrate metabolic process [GO:0005975]	1.116e-08	23	94	MAL32 RBK1 GAL3 EMI2 HXK1 PKP2 NQM1 XKS1 IMA1 MAL12 GUT1 PKP1 SGA1 MDH1 XYL2 CTS1 YMR085W PGM2 CAT8 MDH2 SPR1 GPH1 GDB1
transport [GO:0006810]	5.673e-07	86	815	PET9 HEK2 ATG8 VID24 AGP2 SUL1 PHO89 MAL31 STP22 AGP1 MXR2 ATG22 ADY2 ADP1 FEN2 ERS1 TRX3 KIN82 MCH1 RGT2 ATG9 YDL199C UGA4 BAP3 CCC2 GGA1 ATO3 YDR387C FIT1 SIT1 HVG1 FET5 YFL054C MET10 VPS73 RRT6 ZRT1 MUP1 VHT1 TPC1 AZR1 MUP3 HXT4 HXT5 ATG7 PDR11 YKE4 QDR2 DAL4 YJL045W CHS6 SFC1 MPH3 SDH1 PXA2 JEN1 FRE2 GAP1 MMP1 EMP46 GAL2 FRE1 CTR3 YMD8 CAT2 CYB2 HXT2 AAC1 FET3 YPT53 MEP2 ATG2 ALP1 HXT14 CRC1 …
reciprocal meiotic recombination [GO:0007131]	6.632e-07	14	47	MSH5 ZIP1 ECM11 DMC1 HOP2 MND1 ZIP2 RIM4 REC102 REC114 TOP2 NDJ1 MEI5 REC8
amino acid transmembrane transport [GO:0003333]	8.158e-07	10	24	AGP2 AGP1 UGA4 BAP3 MUP1 MUP3 GAP1 MMP1 ALP1 SAM3
carbohydrate transport [GO:0008643]	1.531e-06	11	31	MAL31 RGT2 YDR387C HVG1 HXT4 HXT5 MPH3 GAL2 YMD8 HXT2 HXT14
tricarboxylic acid cycle [GO:0006099]	8.85e-06	10	30	ICL1 LSC2 YJL045W MDH1 SDH1 IDP2 CIT1 MDH2 LSC1 CIT3
maltose metabolic process [GO:0000023]	2.185e-05	6	11	MAL33 MAL31 MAL32 IMA1 MAL12 MPH3
GO process for 160 genes with decreased expression	p-value (Bonferroni corrected)	k	f	In Category from Cluster
translation [GO:0006412]	2.692e-10	29	318	EFB1 TRM7 RPP1B RPS11A RLI1 RPL27B TMA20 RPL22B RPL29 RPL26B RPS20 RPS27B RPL42B RPL16A RPS27A RPL40B RPS30A RPS25B RPL26A RPS22B RPS17A RPL9B RPL42A SUI1 RPL18B RPS19A RPS30B RPL21B RPS9A
'de novo' IMP biosynthetic process [GO:0006189]	8.59e-07	5	9	ADE1 ADE8 ADE13 ADE17 ADE2
purine nucleotide biosynthetic process [GO:0006164]	2.498e-06	6	18	ADE1 ADE8 MTD1 ADE13 ADE17 ADE2
gluconeogenesis [GO:0006094]	2.498e-06	6	18	TDH3 ENO1 ENO2 TDH1 FBA1 GPM1
glycolysis [GO:0006096]	3.051e-06	7	28	CDC19 TDH3 ENO1 ENO2 TDH1 FBA1 GPM1
protein folding [GO:0006457]	1.587e-05	11	96	HSP26 FPR2 GIM4 SSA2 TSA1 ERO1 SCJ1 HCH1 HSP10 MGE1 MPD1
ScY01a (sin3∆) vs. ScY01a, 30°C
GO process for 993 genes with increased expression	p-value (Bonferroni corrected)	k	f	In Category from Cluster
maturation of SSU-rRNA from tricistronic rRNA transcript (SSU-rRNA, 5.8S rRNA, LSU-rRNA) [GO:0000462]	<1e-14	41	60	RPS8A RPS11B RPS6B RPS9B RPS14A PWP2 RPS16B NOP14 FAL1 RPS11A RPS13 UTP4 UTP6 SNU13 RPS24A RPS8B SLX9 UTP22 NOP7 EFG1 RPS20 RPS27B RRP3 FAF1 RPS24B UTP25 RPS14B DHR2 FYV7 DIP2 UTP13 TSR2 RPS1A RPS1B UTP15 ECM16 RPS16A RRP36 RPS9A RPS6A RPS23B
cellular amino acid biosynthetic process [GO:0008652]	<1e-14	60	98	MIS1 LYS2 HIS7 ARO4 ILV6 LEU2 HIS4 THR4 CTR86 LYS21 LYS20 ARO3 ARO1 HOM2 LYS4 TRP4 UTR4 HOM3 HIS1 ARG5,6 SER3 ILV1 TRP2 MET6 IRC7 TRP5 STR3 SER2 ARG4 THR1 BAT1 HIS6 LYS12 HIS5 MET28 LYS1 ARG2 ARG3 ILV3 CPA2 STR2 BAT2 TRP3 MET1 YML082W YML096W ADI1 ARG7 ILV2 LEU4 LYS9 ARG1 LEU9 ORT1 SER1 HIS3 CPA1 SAM4 ARO7 ASN1
ribosome biogenesis [GO:0042254]	<1e-14	92	170	MAK5 RPS6B RPS9B ENP1 REI1 RRP7 SPB1 KRR1 RPS14A PWP2 NOP1 NOP14 NOP6 FAL1 UTP4 ESF1 UTP6 SNU13 NUG1 LCP5 CGR1 DBP3 NSA1 RPS2 ROK1 SLX9 UTP22 NOP7 ENP2 RPS0A PXR1 BCD1 RRP3 SSF1 IPI1 IMP3 DBP8 RIX1 FAF1 UTP25 RPL40A HCA4 UTP18 RPS14B TOR1 MRT4 MAK11 DHR2 RRP14 DBP7 UTP30 RPL40B DRS1 RIX7 RPL8B RNP1 RLP24 RPS0B DIP2 RPS31 EMG1 UTP13 RPP0 UTP21 ERB1 UTP15 ECM16 RRB1 RRP5 HAS1 NOP2 NAF1 IPI3 NOG2 RC…
rRNA processing [GO:0006364]	<1e-14	87	195	MAK5 RPS6B RPS9B ENP1 RRP7 SPB1 KRR1 RPS14A RRP43 PWP2 NOP1 NOP14 NOP6 FAL1 BFR2 UTP4 ESF1 UTP6 SNU13 NUG1 LCP5 CGR1 RPL30 DBP3 NSA1 RPS2 ROK1 SLX9 UTP22 NOP7 ENP2 NSR1 RPS0A EFG1 PXR1 RRP3 IPI1 IMP3 DBP8 RIX1 UTP25 HCA4 UTP18 RPS21B RPS14B MRT4 DHR2 RRP14 DBP7 RPS21A UTP30 DRS1 RPS0B FYV7 DIP2 EMG1 PWP1 UTP13 UTP21 TSR2 ERB1 UTP15 ECM16 RRB1 RRP5 RNT1 HAS1 NOP2 NAF1 IPI3 POP1 NOP12 REX4 UTP23 RP…
translation [GO:0006412]	3.386e-14	124	318	MAK16 RBG1 FMT1 RPL19B RPS8A RPL23A RPL32 RPL4A RPS11B RPL19A TEF2 RPS6B RPS9B SRO9 RPS14A RPL31A RPS16B RPP1B RPL35A RPL4B RPS11A KRS1 RPS13 YDR341C RPP2B RPL12B RPS17B RPS18A HYP2 RPL12A RPL34A RPS24A RPS8B RPL23B RPL22B RPL2A YMR31 RPL30 RPL24A RPL7A RPL28 RPS2 RPL1B RPL9A RPS25A RPL26B TYS1 RPS0A RPL14B RPS20 RPL27A DED81 YHR020W RPS27B RPS4B RPL2B RPL34B RPS24B RPL16A RPL40A MEF2 RPS21B RPL1…
ribosomal large subunit assembly [GO:0000027]	5.029e-14	26	38	RSA4 RPL12B RPL12A DBP3 SSF1 IPI1 RIX1 SQT1 YVH1 MRT4 MAK11 DBP7 RPF2 DRS1 RPL10 RPP0 RPL6B RPL6A IPI3 BRX1 REX4 RPL25 RPL3 RPL5 NIP7 RPL11A
endonucleolytic cleavage in ITS1 to separate SSU-rRNA from 5.8S rRNA and LSU-rRNA from tricistronic rRNA transcript (SSU-rRNA, 5.8S rRNA, LSU-rRNA) [GO:0000447]	3.204e-10	23	40	ENP1 KRR1 BUD23 PWP2 NOP14 UTP6 RPS18A RPS0A DBP8 UTP18 RPS21B RPS21A RPS0B DIP2 EMG1 UTP13 RPS18B RRP5 RCL1 UTP23 RRS1 MRD1 NOC4
ribosomal small subunit assembly [GO:0000028]	5.756e-09	12	14	RPS11B RRP7 RPS14A RPS11A RPS17B NSR1 RPS0A RPS27B RPS14B RPS0B RPS31 RPS17A
ribosomal small subunit biogenesis [GO:0042274]	8.275e-09	16	24	KRR1 NOP14 NOP6 ENP2 UTP25 RRP14 LTV1 UTP30 EMG1 SGD1 UTP21 KRE33 RPS19B RPS19A RRP36 NOC4
metabolic process [GO:0008152]	1.447e-08	104	425	ACS1 AST1 BNA4 UGA2 ZTA1 MIS1 LYS2 ADH5 DUR1,2 PYC2 HIS7 ARO4 DUG2 ILV6 NFS1 HIS4 APA1 CHA1 BUD23 THR4 LYS21 LYS20 GDH2 YDR018C DAS2 ARO3 ARO1 HOM2 LYS4 TRP4 URA3 UTR4 HOM3 ARG5,6 ALD5 SER3 ILV1 TMT1 TRP5 SCW11 YGL039W PYC1 YGL101W SDT1 ADE5,7 SER2 BIO2 IMA1 ARD1 FUR1 BAT1 IMD2 FAA3 HIS6 SEE1 HIS5 TRL1 URA2 CPS1 ACO2 ILV3 CPA2 BAT2 YJR149W MAE1 YKL033W-A OAR1 TRP3 MET1 MTD1 YLR057W CTS1 ACO1 DUS3…
meiosis [GO:0007126]	5.365e-08	44	134	ALK2 RDH54 MEC1 PCH2 ADY2 CSM1 CDC7 HED1 ZIP1 XRS2 MEI4 PMD1 MSH4 HOP2 SAE2 MND1 ZIP2 BNS1 SPO11 SPO13 SAE3 SPO12 SPO16 REC104 CSM2 YVH1 IME2 SWE1 TOR1 RED1 REC102 CTF3 PDS5 REC114 CIK1 TOF1 NDJ1 SGO1 SLK19 MEK1 NUD1 MEI5 TGS1 KAR3
reciprocal meiotic recombination [GO:0007131]	1.173e-07	22	47	RDH54 MEC1 MSH5 UME6 ZIP1 ECM11 RAD51 MSH4 HOP2 MND1 ZIP2 SAE3 MSH1 REC104 BAS1 TOP3 RED1 REC102 REC114 TOP2 NDJ1 MEI5
arginine biosynthetic process [GO:0006526]	2.446e-07	9	10	ARG5,6 ARG4 ARG2 ARG3 CPA2 ARG7 ARG1 ORT1 CPA1
ribosomal large subunit biogenesis [GO:0042273]	4.515e-06	17	37	MAK16 MAK5 REI1 YDL063C PUF6 NSA1 NOP7 MRT4 MAK11 RRP14 RIX7 RLP24 ERB1 NOP8 YTM1 RRS1 NIP7
cellular amino acid metabolic process [GO:0006520]	7.511e-06	15	31	CHA1 THR4 GDH2 HOM2 GLY1 ARG5,6 ILV1 IRC7 STR3 ARG3 URA2 STR2 MAE1 YML082W GDH1
siderophore transport [GO:0015891]	9.418e-06	7	8	SIT1 ARN1 ARN2 FRE4 FRE3 FIT2 FIT3
lysine biosynthetic process [GO:0009085]	9.418e-06	7	8	LYS2 LYS21 LYS20 LYS4 LYS12 LYS1 LYS9
branched chain family amino acid biosynthetic process [GO:0009082]	1.154e-05	9	13	ILV6 LEU2 ILV1 BAT1 ILV3 BAT2 ILV2 LEU4 LEU9
histidine biosynthetic process [GO:0000105]	2.13e-05	8	11	MIS1 HIS7 HIS4 HIS1 HIS6 HIS5 BAS1 HIS3
ergosterol biosynthetic process [GO:0006696]	2.389e-05	12	23	ERG28 ERG4 ERG11 ERG3 ERG6 HMG1 ERG13 ERG2 ERG12 ERG8 ERG24 ERG10
GO process for 746 genes with decreased expression	p-value (Bonferroni corrected)	k	f	In Category from Cluster
mitochondrial translation [GO:0032543]	8.032e-09	30	88	MRPL16 MRPS9 MRP10 RSM10 MRPL35 MRP20 MRF1 RSM27 RRF1 RSM25 MRPL8 RSM26 RSM7 MRP17 MRPL31 MRPL38 MRPL15 MRPL3 MRPS8 MRPL44 MSK1 SWS2 NAM9 MRPL50 MRPS12 RSM19 IFM1 MRPL23 RTC6 MRP2
oxidation-reduction process [GO:0055114]	5.586e-07	58	272	BDH1 BDH2 ARA1 ADH7 GPD1 YDL114W YDL124W DLD2 HEM13 DIT2 YDR506C YDR541C ARI1 POX1 CTT1 COQ6 GND2 AIM17 HTD2 GRE3 OYE2 DOT5 RNR3 KGD1 TDH1 BNA1 BNA2 YJR096W RSM26 AAD10 SOR1 GPX1 MCR1 FMP46 SDH2 JLP1 COX8 TDA5 TSA1 CYB2 NDI1 ERO1 FMS1 ARA2 ALD3 YMR315W IDP3 YNL134C SPS19 GPD2 MDH2 FRE7 CYC2 GCY1 DFR1 ALD4 OYE3 YPR127W
metabolic process [GO:0008152]	9.828e-07	80	425	BDH1 BDH2 NTH2 YBR056W TKL2 ADH7 GPM2 GPD1 YDL114W NTH1 EHD3 ENA5 ENA2 ENA1 IPT1 TPS2 URH1 APA2 YDR541C SPF1 PHM8 AGX1 SEC53 SNZ3 GSY1 BNA6 PMC1 PNC1 AMS1 ARI1 POX1 NQM1 COQ6 GND2 SCW4 DOG2 DOG1 PTC7 OYE2 CRG1 NEO1 RNR3 SGA1 KGD1 POT1 YIR007W TDH1 INO1 IMA5 BNA1 PGU1 SOR1 GFA1 MCD4 SRY1 ADE16 PDC5 BNA5 GSY2 MET17 YLR345W TDA5 CYB2 YMR090W ALD3 SCW10 YMR315W LAP2 YNL134C SPS19 SNZ2 DDI3 GPD2 MDH2 …
thiamine biosynthetic process [GO:0009228]	2.643e-06	10	17	THI13 THI5 SNZ3 SNO3 RPI1 THI11 THI12 SNZ2 THI20 THI21
posttranslational protein targeting to membrane, translocation [GO:0031204]	6.18e-06	7	9	SEC66 KAR2 LHS1 SEC72 SEC61 SEC63 SEC62
carbohydrate metabolic process [GO:0005975]	7.314e-06	26	94	YBR056W GLK1 GPD1 EMI2 GLC3 PMI40 AMS1 NQM1 SOL4 SCW4 PKP1 PCL7 SGA1 YIR007W IMA5 PGU1 GFA1 PGM2 SCW10 GLC8 MPA43 GPD2 MDH2 SPR1 GPH1 GDB1
ATP biosynthetic process [GO:0006754]	1.138e-05	13	31	ATP1 ATP3 ENA5 ENA2 ENA1 ATP5 ATP17 SPF1 PMC1 NEO1 ATP2 ATP7 ATP15
ScY01a (sin3∆) vs. ScY01a, 40°C vs. 30°C
Exclusively increased at 40°C, 199 SDEGs	p-value (Bonferroni corrected)	k	f	In Category from Cluster
transmembrane transport [GO:0055085]	1.091e-06	26	303	PET9 AGP2 SUL1 PHO89 ADP1 ERS1 RGT2 YDL199C UGA4 CCC2 YDR387C HVG1 YFL054C VPS73 MUP1 YKE4 DAL4 YJL163C SFC1 MPH3 JEN1 MMP1 GAL2 AAC1 HXT14 YOR378W
oxidation-reduction process [GO:0055114]	1.79e-06	24	272	PRX1 ETR1 FRM2 HBN1 NDE2 PST2 TSA2 MXR1 FET5 MET10 PUT2 GUT2 YJL045W MDH1 YKL107W SDH1 FRE2 FOX2 XYL2 HMX1 NDE1 GCV2 GOR1 ALD6
tricarboxylic acid cycle [GO:0006099]	1.957e-06	8	30	ICL1 LSC2 YJL045W MDH1 SDH1 CIT1 LSC1 CIT3
transport [GO:0006810]	2.42e-06	48	815	PET9 VID24 AGP2 SUL1 PHO89 ATG22 ADP1 ERS1 TRX3 KIN82 RGT2 ATG9 YDL199C UGA4 CCC2 YDR387C FIT1 HVG1 FET5 YFL054C MET10 VPS73 RRT6 MUP1 ATG7 PDR11 YKE4 DAL4 YJL045W CHS6 SFC1 MPH3 SDH1 JEN1 FRE2 MMP1 GAL2 YMD8 AAC1 YPT53 HXT14 GSP2 YOR378W PMA2 ANT1 ATG13 QCR2 ARR3
ascospore wall assembly [GO:0030476]	7.172e-06	9	46	SPS22 RRT12 ADY3 SPR3 AMA1 OSW2 SPO21 MPC54 MUM3
mitochondrion degradation [GO:0000422]	1.805e-05	7	29	PTC6 ATG9 ATG7 ATG32 ATG33 YOR019W ATG13
Exclusively decreased at 40°C, 91 SDEGs	p-value (Bonferroni corrected)	k	f	In Category from Cluster
de novo' IMP biosynthetic process [GO:0006189]	4.036e-06	4	9	ADE8 ADE13 ADE17 ADE2
Exclusively increased at 30°C, 806 SEDGs	p-value (Bonferroni corrected)	k	f	In Category from Cluster
ribosomal large subunit assembly [GO:0000027]	<1e-14	26	38	RSA4 RPL12B RPL12A DBP3 SSF1 IPI1 RIX1 SQT1 YVH1 MRT4 MAK11 DBP7 RPF2 DRS1 RPL10 RPP0 RPL6B RPL6A IPI3 BRX1 REX4 RPL25 RPL3 RPL5 NIP7 RPL11A
maturation of SSU-rRNA from tricistronic rRNA transcript (SSU-rRNA, 5.8S rRNA, LSU-rRNA) [GO:0000462]	<1e-14	37	60	RPS8A RPS11B RPS6B RPS9B RPS14A PWP2 RPS16B NOP14 FAL1 RPS13 UTP4 UTP6 SNU13 RPS24A RPS8B SLX9 UTP22 NOP7 EFG1 RRP3 FAF1 RPS24B UTP25 RPS14B DHR2 FYV7 DIP2 UTP13 TSR2 RPS1A RPS1B UTP15 ECM16 RPS16A RRP36 RPS6A RPS23B
ribosome biogenesis [GO:0042254]	<1e-14	90	170	MAK5 RPS6B RPS9B ENP1 REI1 RRP7 SPB1 KRR1 RPS14A PWP2 NOP1 NOP14 NOP6 FAL1 UTP4 ESF1 UTP6 SNU13 NUG1 LCP5 CGR1 DBP3 NSA1 RPS2 ROK1 SLX9 UTP22 NOP7 ENP2 RPS0A PXR1 BCD1 RRP3 SSF1 IPI1 IMP3 DBP8 RIX1 FAF1 UTP25 RPL40A HCA4 UTP18 RPS14B TOR1 MRT4 MAK11 DHR2 RRP14 DBP7 UTP30 DRS1 RIX7 RPL8B RNP1 RLP24 RPS0B DIP2 RPS31 EMG1 UTP13 RPP0 UTP21 ERB1 UTP15 ECM16 RRB1 RRP5 HAS1 NOP2 NAF1 IPI3 NOG2 RCL1 RPS1…
cellular amino acid biosynthetic process [GO:0008652]	<1e-14	51	98	MIS1 LYS2 HIS7 ARO4 ILV6 THR4 CTR86 LYS21 LYS20 ARO3 ARO1 HOM2 LYS4 TRP4 UTR4 HOM3 HIS1 ARG5,6 SER3 ILV1 TRP2 IRC7 TRP5 SER2 ARG4 THR1 HIS6 LYS12 HIS5 ARG2 ARG3 ILV3 CPA2 BAT2 TRP3 MET1 YML082W YML096W ADI1 ILV2 LEU4 LYS9 ARG1 LEU9 ORT1 SER1 HIS3 CPA1 SAM4 ARO7 ASN1
rRNA processing [GO:0006364]	<1e-14	85	195	MAK5 RPS6B RPS9B ENP1 RRP7 SPB1 KRR1 RPS14A PWP2 NOP1 NOP14 NOP6 FAL1 BFR2 UTP4 ESF1 UTP6 SNU13 NUG1 LCP5 CGR1 RPL30 DBP3 NSA1 RPS2 ROK1 SLX9 UTP22 NOP7 ENP2 NSR1 RPS0A EFG1 PXR1 RRP3 IPI1 IMP3 DBP8 RIX1 UTP25 HCA4 UTP18 RPS21B RPS14B MRT4 DHR2 RRP14 DBP7 RPS21A UTP30 DRS1 RPS0B FYV7 DIP2 EMG1 PWP1 UTP13 UTP21 TSR2 ERB1 UTP15 ECM16 RRB1 RRP5 RNT1 HAS1 NOP2 NAF1 IPI3 POP1 NOP12 REX4 UTP23 RPS7A YT…
translation [GO:0006412]	1.021e-14	108	318	MAK16 RBG1 FMT1 RPL19B RPS8A RPL23A RPL32 RPL4A RPS11B RPL19A TEF2 RPS6B RPS9B SRO9 RPS14A RPL31A RPS16B RPL35A RPL4B KRS1 RPS13 YDR341C RPP2B RPL12B RPS17B RPS18A HYP2 RPL12A RPL34A RPS24A RPS8B RPL23B RPL2A YMR31 RPL30 RPL24A RPL7A RPL28 RPS2 RPL1B RPL9A RPS25A TYS1 RPS0A RPL14B RPL27A DED81 YHR020W RPS4B RPL2B RPL34B RPS24B RPL40A MEF2 RPS21B RPL17B RPS22A RPS14B ANB1 RPL43B RPS5 RPS4A RPL14A …
endonucleolytic cleavage in ITS1 to separate SSU-rRNA from 5.8S rRNA and LSU-rRNA from tricistronic rRNA transcript (SSU-rRNA, 5.8S rRNA, LSU-rRNA) [GO:0000447]	3.473e-12	23	40	ENP1 KRR1 BUD23 PWP2 NOP14 UTP6 RPS18A RPS0A DBP8 UTP18 RPS21B RPS21A RPS0B DIP2 EMG1 UTP13 RPS18B RRP5 RCL1 UTP23 RRS1 MRD1 NOC4
ribosomal small subunit biogenesis [GO:0042274]	4.417e-09	15	24	KRR1 NOP14 NOP6 ENP2 UTP25 RRP14 LTV1 UTP30 EMG1 SGD1 UTP21 KRE33 RPS19B RRP36 NOC4
ribosomal large subunit biogenesis [GO:0042273]	2.009e-07	17	37	MAK16 MAK5 REI1 YDL063C PUF6 NSA1 NOP7 MRT4 MAK11 RRP14 RIX7 RLP24 ERB1 NOP8 YTM1 RRS1 NIP7
metabolic process [GO:0008152]	2.316e-07	85	425	AST1 BNA4 UGA2 ZTA1 MIS1 LYS2 ADH5 DUR1,2 PYC2 HIS7 ARO4 DUG2 ILV6 APA1 CHA1 BUD23 THR4 LYS21 LYS20 DAS2 ARO3 ARO1 HOM2 LYS4 TRP4 URA3 UTR4 HOM3 ARG5,6 ALD5 SER3 ILV1 TMT1 TRP5 SCW11 PYC1 SDT1 ADE5,7 SER2 ARD1 FUR1 FAA3 HIS6 SEE1 HIS5 TRL1 URA2 CPS1 ACO2 ILV3 CPA2 BAT2 MAE1 YKL033W-A OAR1 TRP3 MET1 YLR057W ACO1 DUS3 ERG6 TRM9 ERG13 YML131W PLB2 HFA1 ERG12 FAA4 ADH6 IDH1 LEU4 NRK1 DUG3 URK1 SMM1 L…
arginine biosynthetic process [GO:0006526]	1.237e-06	8	10	ARG5,6 ARG4 ARG2 ARG3 CPA2 ARG1 ORT1 CPA1
endonucleolytic cleavage in 5'-ETS of tricistronic rRNA transcript (SSU-rRNA, 5.8S rRNA, LSU-rRNA) [GO:0000480]	2.93e-06	13	27	PWP2 NOP14 UTP6 DBP8 UTP18 DIP2 EMG1 UTP13 RRP5 RCL1 UTP23 MRD1 NOC4
ribosomal small subunit assembly [GO:0000028]	4.58e-06	9	14	RPS11B RRP7 RPS14A RPS17B NSR1 RPS0A RPS14B RPS0B RPS31
endonucleolytic cleavage to generate mature 5'-end of SSU-rRNA from (SSU-rRNA, 5.8S rRNA, LSU-rRNA) [GO:0000472]	7.917e-06	13	29	PWP2 NOP14 UTP6 DBP8 UTP18 DIP2 EMG1 UTP13 RRP5 RCL1 UTP23 MRD1 NOC4
methylation [GO:0032259]	1.079e-05	22	71	FMT1 HMT1 SPB1 BUD23 NOP1 TRM1 RMT2 TMT1 SEE1 HPM1 MET1 EMG1 ERG6 TRM9 NOP2 TRM11 TRM13 PPM2 CDC21 TGS1 DIM1 SAM4
aromatic amino acid family biosynthetic process [GO:0009073]	1.095e-05	8	12	ARO4 ARO3 ARO1 TRP4 TRP2 TRP5 TRP3 ARO7
ergosterol biosynthetic process [GO:0006696]	1.884e-05	11	23	ERG28 ERG4 ERG3 ERG6 HMG1 ERG13 ERG2 ERG12 ERG8 ERG24 ERG10
rRNA export from nucleus [GO:0006407]	1.985e-05	12	27	RPS18A SRM1 RPS2 RPS0A RPS5 RPS0B RPS28B RPS18B RPS3 RPS19B RPS15 RPS10A
Exclusively decreased at 30°C, 632 SEDGs	p-value (Bonferroni corrected)	k	f	In Category from Cluster
mitochondrial translation [GO:0032543]	1.358e-10	30	88	MRPL16 MRPS9 MRP10 RSM10 MRPL35 MRP20 MRF1 RSM27 RRF1 RSM25 MRPL8 RSM26 RSM7 MRP17 MRPL31 MRPL38 MRPL15 MRPL3 MRPS8 MRPL44 MSK1 SWS2 NAM9 MRPL50 MRPS12 RSM19 IFM1 MRPL23 RTC6 MRP2
ATP biosynthetic process [GO:0006754]	1.723e-06	13	31	ATP1 ATP3 ENA5 ENA2 ENA1 ATP5 ATP17 SPF1 PMC1 NEO1 ATP2 ATP7 ATP15
biological_process [GO:0008150]	1.93e-05	153	1203	YAL044W-A AIM1 BDH2 YAR023C YAR028W YBL029C-A YBL059W EDS1 YBR056W OPY1 YBR137W YBR230W-A YBR255C-A FMP21 YCL001W-B GPM2 YDL027C STP4 BDF2 YET3 UBX3 YDL114W PAR32 YDL206W EHD3 FMP16 YDR124W YDR282C YDR307W CNL1 YDR374W-A YDR381C-A NKP1 THI74 YDR476C YDR506C HSP31 YDR541C VAB2 YEL007W YEL023C YEL073C YER079W YER158C FMP10 YER186C YER187W YER188C-A PAU5 YFL041W-A AIM13 IGD1 FMP37 ARI1 YGL194C-A MTC…
Increased both at 40°C and 30°C, 161 SEDGs	p-value (Bonferroni corrected)	k	f	In Category from Cluster
meiosis [GO:0007126]	2.88e-09	18	134	ALK2 ADY2 HED1 ZIP1 XRS2 HOP2 MND1 ZIP2 SPO11 SPO13 SPO16 IME2 REC102 CTF3 REC114 NDJ1 MEK1 MEI5
reciprocal meiotic recombination [GO:0007131]	1.05e-08	11	47	MSH5 ZIP1 ECM11 HOP2 MND1 ZIP2 REC102 REC114 TOP2 NDJ1 MEI5
transmembrane transport [GO:0055085]	1.255e-05	21	303	MAL31 AGP1 ADY2 FEN2 MCH1 BAP3 ATO3 SIT1 ZRT1 VHT1 TPC1 MUP3 QDR2 PXA2 GAP1 HXT2 MEP2 ALP1 ODC1 PXA1 SAM3
amino acid transmembrane transport [GO:0003333]	1.79e-05	6	24	AGP1 BAP3 MUP3 GAP1 ALP1 SAM3
Decreased both at 40°C and 30°C, 43 SEDGs	p-value (Bonferroni corrected)	k	f	In Category from Cluster
response to unfolded protein [GO:0006986]	4.979e-07	4	11	HAC1 KAR2 LHS1 SCJ1
protein O-linked glycosylation [GO:0006493]	2.681e-06	4	16	PMT2 PMT1 KTR1 DPM1
posttranslational protein targeting to membrane, translocation [GO:0031204]	2.103e-05	3	9	KAR2 LHS1 SEC72
Increased at 40°C, but decreased at 30°C, 70 SEDGs	p-value (Bonferroni corrected)	k	f	In Category from Cluster
metabolic process [GO:0008152]	2.581e-07	18	425	TKL2 AGX1 GSY1 POX1 NQM1 GND2 CRG1 SGA1 POT1 PDC5 MET17 CYB2 SPS19 MDH2 SPR1 ALD4 GDB1 HPA2
carbohydrate metabolic process [GO:0005975]	5.19e-07	9	94	EMI2 NQM1 PKP1 SGA1 PGM2 MDH2 SPR1 GPH1 GDB1
glycogen catabolic process [GO:0005980]	1.141e-06	3	3	SGA1 GPH1 GDB1
Decreased at 40°C, but increased at 30°C, 26 SEDGs	p-value (Bonferroni corrected)	k	f	In Category from Cluster
translation [GO:0006412]	5.818e-14	15	318	RPP1B RPS11A RPL22B RPL26B RPS20 RPS27B RPL16A RPL40B RPS25B RPS17A RPL18B RPS19A RPS30B RPL21B RPS9A
ribosomal small subunit assembly [GO:0000028]	1.917e-05	3	14	RPS11A RPS27B RPS17A
ScY01a (srb2∆) vs. ScY01a, 40°C
GO process for 210 genes with increased expression	p-value (Bonferroni corrected)	k	f	In Category from Cluster
ribosome biogenesis [GO:0042254]	3.186e-14	29	170	RRP7 SPB1 KRR1 PWP2 DBP10 NOP14 MAK21 ESF1 DBP3 NSA1 NOP7 SDA1 GAR1 FAF1 ALB1 UTP11 RIX7 FCF2 DIP2 UTP14 HAS1 NOP2 NAF1 PUS7 YTM1 NOP4 RSA1 NIP7 BMS1
rRNA processing [GO:0006364]	6.904e-12	28	195	RRP7 SPB1 KRR1 RRP43 PWP2 DBP10 NOP14 ESF1 DBP3 NSA1 NOP7 MTR3 GAR1 UTP11 FCF2 MDN1 DIP2 PWP1 UTP14 HAS1 NOP2 NAF1 DIS3 PUS7 YTM1 NOP4 NIP7 BMS1
cellular amino acid biosynthetic process [GO:0008652]	4.461e-08	16	98	HIS7 ILV6 HIS4 THR4 CTR86 SER3 MET6 IRC7 SER2 YHR033W BAT1 ILV3 MET17 ILV2 LEU9 ASN1
iron ion homeostasis [GO:0055072]	4.638e-08	9	26	FIT1 SIT1 FTR1 ARN2 FRE2 FRE1 FET3 FIT2 FIT3
'de novo' IMP biosynthetic process [GO:0006189]	6.665e-08	6	9	ADE1 ADE6 ADE13 ADE17 ADE4 ADE2
ribosomal large subunit assembly [GO:0000027]	1.548e-07	10	38	RSA4 DBP10 MAK21 DBP3 LSG1 SQT1 YVH1 MDN1 RSA1 NIP7
amino acid transmembrane transport [GO:0003333]	3.75e-07	8	24	BAP3 MUP1 MUP3 GAP1 LYP1 PUT4 DIP5 SAM3
purine nucleotide biosynthetic process [GO:0006164]	6.175e-07	7	18	ADE1 ADE6 MTD1 ADE13 ADE17 ADE4 ADE2
siderophore transport [GO:0015891]	1.461e-06	5	8	FIT1 SIT1 ARN2 FIT2 FIT3
GO process for 399 genes with decreased expression	p-value (Bonferroni corrected)	k	f	In Category from Cluster
carbohydrate metabolic process [GO:0005975]	5.391e-08	21	94	GAL7 GAL1 YBR056W YDR248C EMI2 IMA1 MAL12 GUT1 SGA1 XYL2 GAS2 YMR085W PGM2 ZWF1 MPA43 YNR071C GAS4 IMA2 SPR1 PCL8 GDB1
sporulation resulting in formation of a cellular spore [GO:0030435]	6.129e-08	22	103	SPO23 ADY3 DON1 DIT2 DIT1 EMI2 SPS1 SPR6 SPO13 SSP1 SPO22 SGA1 LOH1 UBX6 GSM1 OSW2 SMA2 SPO1 SPR1 MUM3 SMA1 SPO19
ascospore wall assembly [GO:0030476]	1.574e-07	14	46	GIP1 ADY3 DON1 DIT2 DIT1 SPS1 AMA1 SSP1 OSW2 GAS2 SMA2 TEP1 GAS4 MUM3
oxidation-reduction process [GO:0055114]	6.924e-07	37	272	BDH1 BDH2 GDH3 BNA4 UGA2 ETR1 ADH5 GPX2 ADH7 YDL124W YPR1 DIT2 TSA2 DSF1 COQ6 GRE3 FMO1 OYE2 IRC24 TDH1 TDH2 BNA1 BNA2 YJR149W SOR1 YKL071W JLP1 XYL2 TSA1 ERO1 FMS1 YMR315W YNL134C ZWF1 AAD14 GRE2 FRE7
metabolic process [GO:0008152]	3.848e-06	48	425	BDH1 BDH2 GDH3 BNA4 UGA2 GAL1 ETR1 YBR056W ADH5 ADH7 HNT2 URH1 DSF1 GSY1 PMC1 COQ6 IMA1 MAL12 DOG2 DOG1 ATG7 OYE2 SGA1 IRC24 TDH1 INO1 CPS1 TDH2 BNA1 YJR149W SOR1 YKL071W MCD4 SRY1 XYL2 YLR345W PLB1 YMR315W SPO1 YNL134C ZWF1 GRE2 IMA2 SPR1 MUM3 ULA1 SRL4 GDB1
ScY01a (srb2∆) vs. ScY01a, 30°C
GO process for 871 genes with increased expression	p-value (Bonferroni corrected)	k	f	In Category from Cluster
endonucleolytic cleavage in ITS1 to separate SSU-rRNA from 5.8S rRNA and LSU-rRNA from tricistronic rRNA transcript (SSU-rRNA, 5.8S rRNA, LSU-rRNA) [GO:0000447]	<1e-14	38	40	UTP20 ENP1 KRR1 BUD23 PWP2 NOP14 SAS10 FCF1 UTP6 RPS18A UTP7 RPS0A DBP8 NOP9 UTP18 UTP10 RPS21B MPP10 UTP11 RPS21A RPS0B FCF2 DIP2 EMG1 UTP13 RPS18B UTP14 RRP5 KRI1 ESF2 RCL1 UTP23 BUD21 PNO1 RRS1 NOP58 MRD1 NOC4
endonucleolytic cleavage to generate mature 5'-end of SSU-rRNA from (SSU-rRNA, 5.8S rRNA, LSU-rRNA) [GO:0000472]	<1e-14	27	29	UTP20 PWP2 NOP14 SAS10 FCF1 UTP6 UTP7 DBP8 NOP9 UTP18 UTP10 MPP10 UTP11 FCF2 DIP2 EMG1 UTP13 UTP14 RRP5 ESF2 RCL1 UTP23 BUD21 PNO1 NOP58 MRD1 NOC4
endonucleolytic cleavage in 5'-ETS of tricistronic rRNA transcript (SSU-rRNA, 5.8S rRNA, LSU-rRNA) [GO:0000480]	<1e-14	25	27	UTP20 PWP2 NOP14 SAS10 FCF1 UTP6 UTP7 DBP8 NOP9 UTP18 UTP10 MPP10 UTP11 FCF2 DIP2 EMG1 UTP13 UTP14 RRP5 ESF2 RCL1 UTP23 NOP58 MRD1 NOC4
ribosomal large subunit assembly [GO:0000027]	<1e-14	35	38	RSA4 DBP10 MAK21 RPL12B RPL12A DBP3 LSG1 SSF1 IPI1 RPF1 RIX1 SQT1 YVH1 MRT4 MAK11 DBP7 RPF2 DRS1 RPL10 MDN1 RSA3 DBP9 RPP0 RPL6B RPL6A IPI3 DBP6 BRX1 REX4 RPL25 RPL3 RPL5 RSA1 NIP7 RPL11A
maturation of SSU-rRNA from tricistronic rRNA transcript (SSU-rRNA, 5.8S rRNA, LSU-rRNA) [GO:0000462]	<1e-14	54	60	RPS8A RPS11B RPS6B RPS9B RPS14A PWP2 RPS16B NOP14 SAS10 FAP7 FAL1 RPS11A RPS13 UTP4 UTP5 UTP6 SNU13 RPS24A UTP7 RPS8B SLX9 UTP22 NOP7 RPS23A UTP8 EFG1 RPS20 RPS27B RRP3 UTP9 FAF1 RPS24B UTP25 UTP10 RPS14B DHR2 SOF1 FYV7 DIP2 UTP13 TSR2 RPS1A RPS1B UTP15 ECM16 RPS16A RIO2 BUD21 RRP36 RRP12 RPS9A RPS6A NAN1 RPS23B
ribosome biogenesis [GO:0042254]	<1e-14	140	170	UTP20 MAK5 RPS6B RPS9B ENP1 REI1 RRP7 SPB1 KRR1 RPS14A PWP2 NOP1 DBP10 TSR1 NOP14 SAS10 FAP7 NHP2 NOP6 FAL1 MAK21 UTP4 FCF1 ESF1 UTP5 UTP6 SNU13 NOP16 NUG1 UTP7 LCP5 CGR1 DBP3 NSA1 RPS2 ROK1 SLX9 UTP22 NOP7 UTP8 ENP2 RPS0A SDA1 PXR1 CIC1 RRP3 SSF1 IPI1 RPF1 GAR1 IMP3 DBP8 UTP9 RIX1 FAF1 UTP25 RPL40A NOP9 HCA4 UTP18 UTP10 ALB1 RPS14B MPP10 MRT4 URB1 MAK11 DHR2 RRP14 UTP11 EBP2 DBP7 UTP30 RPL40B DR…
ribosomal large subunit biogenesis [GO:0042273]	<1e-14	30	37	MAK16 MAK5 REI1 YDL063C ARX1 PUF6 NOP16 NSA1 NOP7 TIF4631 SDA1 CIC1 ALB1 MRT4 MAK11 RRP14 RIX7 RLP24 SDO1 AFG2 ERB1 RLP7 NOP15 NOP8 YTM1 RRS1 NOG1 NIP7 TIF6 JIP5
rRNA processing [GO:0006364]	<1e-14	143	195	UTP20 MAK5 RPS6B RPS9B ENP1 RRP7 SPB1 KRR1 RPS14A RRP43 PWP2 NOP1 DBP10 TSR1 NOP14 SAS10 FAP7 NHP2 NOP6 SSB1 FAL1 RRP8 RRP45 BFR2 UTP4 FCF1 ESF1 UTP5 UTP6 SNU13 NOP16 NUG1 UTP7 LCP5 CGR1 RPL30 DBP3 NSA1 RPS2 ROK1 RAI1 SLX9 UTP22 RRP46 NOP7 UTP8 ENP2 MTR3 NSR1 SKI6 RPS0A EFG1 PXR1 ZUO1 SSZ1 RRP3 IPI1 RPF1 GAR1 IMP3 DBP8 UTP9 RIX1 UTP25 NOP9 HCA4 MTR4 UTP18 UTP10 RPS21B RPS14B MPP10 MRT4 URB1 DHR2 …
translation [GO:0006412]	<1e-14	156	318	MAK16 FUN12 RBG1 RPL19B RPS8A RPL23A RPL32 RPL4A RPS11B TRM7 RPG1 RPL19A RPS6B RPS9B SRO9 RPS14A RPL31A RPP1A RPL13A RPS16B RPP1B RPL35B RPL35A SSB1 RPL4B SES1 RPS11A RPS13 GIR2 SUP35 GCD6 YDR341C RPP2B RPL12B RPS17B RPS18A RPL37B HYP2 RPL12A GCD11 RPL34A RPS24A RPS8B RPL23B RPL2A RPL30 RPL24A RPL7A RPL28 RPS2 RPL1B RPL9A RPS26A RPS25A RPL26B YGR054W GCD2 VAS1 RPS23A RPL24B TIF4631 TYS1 RPS0A MES…
ribosomal small subunit biogenesis [GO:0042274]	1.797e-13	19	24	KRR1 NOP14 NOP6 ENP2 UTP25 RRP14 LTV1 UTP30 CMS1 EMG1 SGD1 UTP21 BUD22 KRE33 RPS19B RPS19A RRP36 NEW1 NOC4
maturation of LSU-rRNA from tricistronic rRNA transcript (SSU-rRNA, 5.8S rRNA, LSU-rRNA) [GO:0000463]	1.859e-11	15	18	MAK16 MAK5 SPB1 RPL35B RPL35A RAI1 RPF1 URB1 MAK11 RPF2 RLP7 NOP12 NOP53 TIF6 RRP15
tRNA transcription from RNA polymerase III promoter [GO:0042797]	1.727e-10	13	15	RPB5 RPC53 RPC11 RPC17 RPC25 RPC37 RPC19 RPC34 RET1 RPB8 RPC40 RPO26 RPC82
ribosomal small subunit assembly [GO:0000028]	1.193e-09	12	14	RPS11B RRP7 RPS14A RPS11A RPS17B NSR1 RPS0A RPS27B RPS14B RPS0B RPS31 RPS17A
methylation [GO:0032259]	5.099e-08	27	71	NCL1 HMT1 TRM7 SPB1 KAR4 BUD23 NOP1 TRM3 TRM8 RRP8 TRM1 ADE8 RMT2 EFM1 SEE1 HPM1 MHT1 EMG1 ERG6 NOP2 TRM10 TRM11 TRM13 PPM2 CDC21 DIM1 SAM4
sterol biosynthetic process [GO:0016126]	5.547e-08	16	29	UPC2 ERG28 ERG26 ERG4 ERG25 ERG11 ERG3 ECM22 ERG6 HMG1 ERG13 ERG5 ERG2 ERG12 ERG8 CYB5
ergosterol biosynthetic process [GO:0006696]	7.066e-08	14	23	ERG28 ERG26 ERG4 ERG25 ERG11 ERG7 ERG3 ERG6 HMG1 ERG13 ERG5 ERG2 ERG12 ERG8
RNA processing [GO:0006396]	1.055e-07	18	37	RRP43 TRM3 RRP45 UTP6 RPL1B RRP46 MTR3 SKI6 CIC1 UTP30 FYV7 CBF5 RRP5 RNT1 RCL1 RRP6 RPL1A SMX3
rRNA export from nucleus [GO:0006407]	1.292e-07	15	27	RPS18A SRM1 RPS2 RPS26A RPS0A RPS5 RPS0B RPS28B RPS18B RNA1 RPS3 RPS19B RPS15 RPS19A RPS10A
purine nucleotide biosynthetic process [GO:0006164]	1.488e-07	12	18	ADE1 MIS1 ADE8 ADE5,7 ADE6 IMD2 MTD1 ADE13 ADE17 GUA1 ADE4 ADE2
ribosomal subunit export from nucleus [GO:0000054]	2.105e-07	10	13	SSB1 SRM1 LSG1 ZUO1 RIX1 SDO1 RNA1 NOC2 NOG1 TIF6
steroid biosynthetic process [GO:0006694]	3.009e-07	14	25	ERG28 ERG26 ERG4 ERG25 ERG11 ERG7 ERG3 ERG6 HMG1 ERG13 ERG5 ERG2 ERG12 ERG8
nuclear polyadenylation-dependent tRNA catabolic process [GO:0071038]	3.16e-07	11	16	RRP43 RRP45 RRP46 MTR3 SKI6 AIR1 MTR4 TRF5 DIS3 PAP2 RRP6
nuclear polyadenylation-dependent rRNA catabolic process [GO:0071035]	3.16e-07	11	16	RRP43 RRP45 RRP46 MTR3 AIR1 MTR4 TRF5 MPP6 DIS3 PAP2 RRP6
'de novo' IMP biosynthetic process [GO:0006189]	5.324e-07	8	9	ADE1 ADE8 ADE5,7 ADE6 ADE13 ADE17 ADE4 ADE2
nuclear polyadenylation-dependent mRNA catabolic process [GO:0071042]	6.525e-07	10	14	RRP43 RRP45 RRP46 MTR3 SKI6 MTR4 TRF5 DIS3 PAP2 RRP6
maturation of 5.8S rRNA from tricistronic rRNA transcript (SSU-rRNA, 5.8S rRNA, LSU-rRNA) [GO:0000466]	6.525e-07	10	14	MAK16 MAK5 SPB1 RAI1 RPF1 URB1 MAK11 RPF2 TIF6 RRP15
polyadenylation-dependent snoRNA 3'-end processing [GO:0071051]	1.734e-06	10	15	RRP43 RRP45 RRP46 MTR3 SKI6 MTR4 TRF5 DIS3 PAP2 RRP6
nuclear polyadenylation-dependent CUT catabolic process [GO:0071039]	2.364e-06	8	10	MTR3 SKI6 AIR1 TRF5 MPP6 DIS3 PAP2 RRP6
regulation of translational fidelity [GO:0006450]	2.364e-06	8	10	RPL31A SSB1 RPS23A ZUO1 SSZ1 RPS5 RPL31B RPS23B
tRNA methylation [GO:0030488]	3.794e-06	11	19	NCL1 TRM7 TRM3 TRM8 TRM1 TRM82 TRM112 TRM10 TRM11 TRM13 PPM2
U4 snRNA 3'-end processing [GO:0034475]	7.698e-06	8	11	RRP45 MTR3 SKI6 MTR4 RNT1 TRF5 PAP2 RRP6
translational initiation [GO:0006413]	8.467e-06	17	43	FUN12 RPG1 GCD6 GCD11 YGR054W GCD2 TIF4631 GCN3 TIF34 TIF11 NIP1 CDC33 GCD1 PRT1 SUI3 TIF6 TIF5
transcription of nuclear rRNA large RNA polymerase I transcript [GO:0042790]	8.821e-06	10	17	RPA14 RRN7 RPA34 RPA12 RRN3 RRN11 RPA49 RPA43 RPA190 RPA135
exonucleolytic trimming to generate mature 3'-end of 5.8S rRNA from tricistronic rRNA transcript (SSU-rRNA, 5.8S rRNA, LSU-rRNA) [GO:0000467]	1.759e-05	10	18	RRP43 RRP45 RRP46 MTR3 SKI6 MTR4 GSP1 MPP6 DIS3 RRP6
positive regulation of transcription from RNA polymerase I promoter [GO:0045943]	2.052e-05	8	12	UTP4 UTP5 UTP8 UTP9 SCH9 UTP10 UTP15 NAN1
GO process for 886 genes with decreased expression	p-value (Bonferroni corrected)	k	f	In Category from Cluster
biological_process [GO:0008150]	<1e-14	248	1203	FUN14 FUN19 YAL037W BDH2 YAR023C YAR028W YBL029C-A MOH1 YBL059W YBL095W EDS1 RFS1 YBR053C YRO2 YBR056W YBR085C-A YBR137W RTC2 APD1 ICS2 OM14 YBR230W-A YBR255C-A FMP21 BIT2 YBR284W YBR285W GPM2 YDL027C STP4 BDF2 YET3 UBX3 TMA17 YDL114W SNA4 UGX2 RTN2 YDL206W YDL211C YDL218W PST2 MRH1 EHD3 FMP16 YDR124W YDR262W PHM6 YDR282C YDR286C YDR374W-A YDR391C THI74 YDR476C SPG3 YDR506C FPR2 HSP31 VAB2 YEL007…
oxidation-reduction process [GO:0055114]	3.02e-14	90	272	BDH1 BDH2 GDH3 PRX1 UGA2 ETR1 RFS1 ADH5 ARA1 ADH7 AAD3 NDE2 YDL114W YDL124W SFA1 AAD4 PST2 HEM13 DIT2 TSA2 YDR506C MXR1 ARI1 POX1 CTT1 COQ6 GND2 AIM17 PUT2 HTD2 GRE3 TRR2 FMO1 OYE2 GND1 DOT5 RNR3 COX5B GUT2 IRC24 HYR1 TDH1 BNA1 BNA2 YJR096W JHD2 MET5 YJR149W AAD10 SOR1 GPX1 YKL071W MDH1 YKL107W SDH1 MCR1 FOX2 FMP46 CCP1 SDH2 XYL2 AHP1 IDP2 YLR290C TSA1 CYB2 AIM33 NDI1 ERO1 FMS1 ARA2 ALD3 ALD2 YMR…
metabolic process [GO:0008152]	1.771e-09	100	425	BDH1 BDH2 GDH3 NTH2 UGA2 ETR1 YBR056W TKL2 ADH5 ADH7 GPM2 YDL114W SFA1 NTH1 GAL3 YDR018C EHD3 ENA5 ENA2 TPS2 URH1 APA2 YEF1 PHM8 HOR2 AGX1 SNZ3 GSY1 BNA6 HXK1 PNC1 PYC1 AMS1 ARI1 POX1 NQM1 LSC2 COQ6 GND2 BIO2 PUT2 DOG2 DOG1 ATG7 OYE2 GND1 CRG1 RNR3 SGA1 POT1 YIR007W IRC24 TDH1 INO1 IMA5 BNA1 MET5 YJR149W SOR1 UGP1 YKL071W MDH1 YKL107W MCD4 SRY1 FOX2 XYL2 PDC5 ATG26 BNA5 GSY2 ECI1 YLR290C MET17 YL…
carbohydrate metabolic process [GO:0005975]	1.285e-08	34	94	YBR056W GLK1 GAL3 YDR248C EMI2 GLC3 PMI40 HXK1 PKP2 PCL10 AMS1 NQM1 XKS1 SOL4 PKP1 PCL7 SGA1 YIR007W IMA5 MDH1 XYL2 ATG26 TAL1 FBP1 YMR085W PGM2 MPA43 GPD2 MDH2 SPR1 PCL8 GAL4 GPH1 GDB1
thiamine biosynthetic process [GO:0009228]	9.048e-08	12	17	THI13 THI5 SNZ3 SNO3 THI4 RPI1 THI11 THI12 SNZ2 THI20 THI6 THI21
mitochondrion degradation [GO:0000422]	1.013e-07	16	29	ATG8 ATG20 ATG9 CIS1 ATG7 ATG32 YIL165C SNX4 ATG33 ATG17 ATG16 ATG4 ATG3 YOR019W ATG29 ATG13
cellular response to oxidative stress [GO:0034599]	1.318e-07	26	67	PRX1 UGA2 TRX3 YDL124W TSA2 GRX2 MXR1 HSP12 MTL1 GRE3 TRR2 GND1 DOT5 HYR1 YJR096W GPX1 MSN4 MCR1 CCP1 AHP1 TSA1 GAD1 NCE103 ATX1 GCY1 OXR1
tricarboxylic acid cycle [GO:0006099]	1.374e-06	15	30	SDH4 LSC2 MDH1 SDH3 SDH1 SDH2 YLR164W IDP2 IDP3 MLS1 CIT1 EMI5 MDH2 LSC1 CIT3
response to stress [GO:0006950]	1.028e-05	40	152	FRT2 HSP26 TPS1 SSE2 MRK1 FMP45 AAD4 NTH1 TPS2 HSP42 HSP78 DFM1 HSP31 HOR2 SSA4 HSP12 PAU5 DAK2 MTL1 CTT1 RTA1 FMP43 WSC4 GRE3 FMC1 XBP1 KAR2 DAN4 MSN4 HSP104 UBI4 ICT1 PDR8 DAK1 TSL1 RIM11 DDR48 RSB1 FRT1 GRE1
cellular carbohydrate metabolic process [GO:0044262]	1.293e-05	10	17	TPS1 ARA1 HOR2 AMS1 IMP2' MDH1 CIT1 MDH2 GLO4 CIT3
cell redox homeostasis [GO:0045454]	1.399e-05	14	31	PRX1 PDI1 TRX3 TSA2 GRX2 EUG1 TRR2 DOT5 AHP1 GRX8 TSA1 POR1 MPD1 IRC15
ScY01a (srb2∆) vs. ScY01a, 40°C vs. 30°C
Exclusively increased at 40°C, 60 SEDGs	p-value (Bonferroni corrected)	k	f	In Category from Cluster
amino acid transmembrane transport [GO:0003333]	1.947e-06	5	24	BAP3 MUP3 LYP1 PUT4 SAM3
Exclusively decreased at 40°C, 173 SEDGs	p-value (Bonferroni corrected)	k	f	In Category from Cluster
ascospore wall assembly [GO:0030476]	1.7e-07	10	46	DIT1 SPS1 AMA1 SSP1 OSW2 GAS2 SMA2 TEP1 GAS4 MUM3
maltose metabolic process [GO:0000023]	4.223e-06	5	11	MAL31 IMA1 MAL13 MAL12 IMA2
sporulation resulting in formation of a cellular spore [GO:0030435]	1.083e-05	12	103	SPO23 DIT1 SPS1 SPO13 SSP1 SPO22 LOH1 OSW2 SMA2 MUM3 SMA1 SPO19
Exclusively increased at 30°C, 723 SEDGs	p-value (Bonferroni corrected)	k	f	In Category from Cluster
maturation of SSU-rRNA from tricistronic rRNA transcript (SSU-rRNA, 5.8S rRNA, LSU-rRNA) [GO:0000462]	<1e-14	49	60	RPS8A RPS11B RPS6B RPS9B RPS14A RPS16B SAS10 FAP7 FAL1 RPS11A RPS13 UTP4 UTP5 UTP6 SNU13 RPS24A UTP7 RPS8B SLX9 UTP22 RPS23A UTP8 EFG1 RPS20 RPS27B RRP3 UTP9 RPS24B UTP25 UTP10 RPS14B DHR2 SOF1 FYV7 UTP13 TSR2 RPS1A RPS1B UTP15 ECM16 RPS16A RIO2 BUD21 RRP36 RRP12 RPS9A RPS6A NAN1 RPS23B
endonucleolytic cleavage in ITS1 to separate SSU-rRNA from 5.8S rRNA and LSU-rRNA from tricistronic rRNA transcript (SSU-rRNA, 5.8S rRNA, LSU-rRNA) [GO:0000447]	<1e-14	30	40	UTP20 ENP1 SAS10 FCF1 UTP6 RPS18A UTP7 RPS0A DBP8 NOP9 UTP18 UTP10 RPS21B MPP10 RPS21A RPS0B EMG1 UTP13 RPS18B RRP5 KRI1 ESF2 RCL1 UTP23 BUD21 PNO1 RRS1 NOP58 MRD1 NOC4
endonucleolytic cleavage to generate mature 5'-end of SSU-rRNA from (SSU-rRNA, 5.8S rRNA, LSU-rRNA) [GO:0000472]	<1e-14	21	29	UTP20 SAS10 FCF1 UTP6 UTP7 DBP8 NOP9 UTP18 UTP10 MPP10 EMG1 UTP13 RRP5 ESF2 RCL1 UTP23 BUD21 PNO1 NOP58 MRD1 NOC4
ribosome biogenesis [GO:0042254]	<1e-14	112	170	UTP20 MAK5 RPS6B RPS9B ENP1 REI1 RPS14A NOP1 TSR1 SAS10 FAP7 NHP2 NOP6 FAL1 UTP4 FCF1 UTP5 UTP6 SNU13 NOP16 NUG1 UTP7 LCP5 CGR1 RPS2 ROK1 SLX9 UTP22 UTP8 ENP2 RPS0A PXR1 CIC1 RRP3 SSF1 IPI1 RPF1 IMP3 DBP8 UTP9 RIX1 UTP25 RPL40A NOP9 HCA4 UTP18 UTP10 RPS14B MPP10 MRT4 URB1 MAK11 DHR2 RRP14 EBP2 DBP7 UTP30 RPL40B DRS1 SOF1 RPL8B NOC3 RLP24 SDO1 RPS0B RPS31 CBF5 EMG1 NOP56 RSA3 UTP13 DBP9 RPP0 UTP21…
ribosomal large subunit assembly [GO:0000027]	<1e-14	25	38	RPL12B RPL12A SSF1 IPI1 RPF1 RIX1 MRT4 MAK11 DBP7 RPF2 DRS1 RPL10 RSA3 DBP9 RPP0 RPL6B RPL6A IPI3 DBP6 BRX1 REX4 RPL25 RPL3 RPL5 RPL11A
rRNA processing [GO:0006364]	<1e-14	116	195	UTP20 MAK5 RPS6B RPS9B ENP1 RPS14A NOP1 TSR1 SAS10 FAP7 NHP2 NOP6 SSB1 FAL1 RRP8 RRP45 BFR2 UTP4 FCF1 UTP5 UTP6 SNU13 NOP16 NUG1 UTP7 LCP5 CGR1 RPL30 RPS2 ROK1 RAI1 SLX9 UTP22 RRP46 UTP8 ENP2 NSR1 SKI6 RPS0A EFG1 PXR1 ZUO1 SSZ1 RRP3 IPI1 RPF1 IMP3 DBP8 UTP9 RIX1 UTP25 NOP9 HCA4 MTR4 UTP18 UTP10 RPS21B RPS14B MPP10 MRT4 URB1 DHR2 RRP14 EBP2 DBP7 RPS21A UTP30 DRS1 SOF1 NOC3 SDO1 RPS0B FYV7 CBF5 EMG…
translation [GO:0006412]	1.854e-14	154	318	MAK16 FUN12 RBG1 RPL19B RPS8A RPL23A RPL32 RPL4A RPS11B TRM7 RPG1 RPL19A RPS6B RPS9B RPS14A RPL31A RPP1A RPL13A RPS16B RPP1B RPL35B RPL35A SSB1 RPL4B SES1 RPS11A RPS13 GIR2 SUP35 GCD6 YDR341C RPP2B RPL12B RPS17B RPS18A RPL37B HYP2 RPL12A GCD11 RPL34A RPS24A RPS8B RPL23B RPL2A RPL30 RPL24A RPL7A RPL28 RPS2 RPL1B RPL9A RPS26A RPS25A RPL26B YGR054W GCD2 VAS1 RPS23A RPL24B TIF4631 TYS1 RPS0A MES1 RPL…
ribosomal large subunit biogenesis [GO:0042273]	2.62e-14	23	37	MAK16 MAK5 REI1 YDL063C ARX1 PUF6 NOP16 TIF4631 CIC1 MRT4 MAK11 RRP14 RLP24 SDO1 AFG2 ERB1 RLP7 NOP15 NOP8 RRS1 NOG1 TIF6 JIP5
endonucleolytic cleavage in 5'-ETS of tricistronic rRNA transcript (SSU-rRNA, 5.8S rRNA, LSU-rRNA) [GO:0000480]	1.952e-13	19	27	UTP20 SAS10 FCF1 UTP6 UTP7 DBP8 NOP9 UTP18 UTP10 MPP10 EMG1 UTP13 RRP5 ESF2 RCL1 UTP23 NOP58 MRD1 NOC4
tRNA transcription from RNA polymerase III promoter [GO:0042797]	1.454e-11	13	15	RPB5 RPC53 RPC11 RPC17 RPC25 RPC37 RPC19 RPC34 RET1 RPB8 RPC40 RPO26 RPC82
maturation of LSU-rRNA from tricistronic rRNA transcript (SSU-rRNA, 5.8S rRNA, LSU-rRNA) [GO:0000463]	3.57e-11	14	18	MAK16 MAK5 RPL35B RPL35A RAI1 RPF1 URB1 MAK11 RPF2 RLP7 NOP12 NOP53 TIF6 RRP15
ribosomal small subunit biogenesis [GO:0042274]	6.045e-11	16	24	NOP6 ENP2 UTP25 RRP14 UTP30 CMS1 EMG1 SGD1 UTP21 BUD22 KRE33 RPS19B RPS19A RRP36 NEW1 NOC4
ribosomal small subunit assembly [GO:0000028]	4.278e-09	11	14	RPS11B RPS14A RPS11A RPS17B NSR1 RPS0A RPS27B RPS14B RPS0B RPS31 RPS17A
rRNA export from nucleus [GO:0006407]	9.286e-09	15	27	RPS18A SRM1 RPS2 RPS26A RPS0A RPS5 RPS0B RPS28B RPS18B RNA1 RPS3 RPS19B RPS15 RPS19A RPS10A
sterol biosynthetic process [GO:0016126]	3.385e-08	15	29	UPC2 ERG28 ERG26 ERG25 ERG11 ERG3 ECM22 ERG6 HMG1 ERG13 ERG5 ERG2 ERG12 ERG8 CYB5
ergosterol biosynthetic process [GO:0006696]	7.092e-08	13	23	ERG28 ERG26 ERG25 ERG11 ERG7 ERG3 ERG6 HMG1 ERG13 ERG5 ERG2 ERG12 ERG8
steroid biosynthetic process [GO:0006694]	2.638e-07	13	25	ERG28 ERG26 ERG25 ERG11 ERG7 ERG3 ERG6 HMG1 ERG13 ERG5 ERG2 ERG12 ERG8
RNA processing [GO:0006396]	2.834e-07	16	37	TRM3 RRP45 UTP6 RPL1B RRP46 SKI6 CIC1 UTP30 FYV7 CBF5 RRP5 RNT1 RCL1 RRP6 RPL1A SMX3
methylation [GO:0032259]	4.225e-07	23	71	NCL1 HMT1 TRM7 NOP1 TRM3 TRM8 RRP8 TRM1 ADE8 RMT2 EFM1 SEE1 HPM1 MHT1 EMG1 ERG6 TRM10 TRM11 TRM13 PPM2 CDC21 DIM1 SAM4
regulation of translational fidelity [GO:0006450]	5.264e-07	8	10	RPL31A SSB1 RPS23A ZUO1 SSZ1 RPS5 RPL31B RPS23B
tRNA methylation [GO:0030488]	5.406e-07	11	19	NCL1 TRM7 TRM3 TRM8 TRM1 TRM82 TRM112 TRM10 TRM11 TRM13 PPM2
translational initiation [GO:0006413]	5.706e-07	17	43	FUN12 RPG1 GCD6 GCD11 YGR054W GCD2 TIF4631 GCN3 TIF34 TIF11 NIP1 CDC33 GCD1 PRT1 SUI3 TIF6 TIF5
ribosomal subunit export from nucleus [GO:0000054]	7.128e-07	9	13	SSB1 SRM1 ZUO1 RIX1 SDO1 RNA1 NOC2 NOG1 TIF6
transcription of nuclear rRNA large RNA polymerase I transcript [GO:0042790]	1.491e-06	10	17	RPA14 RRN7 RPA34 RPA12 RRN3 RRN11 RPA49 RPA43 RPA190 RPA135
maturation of 5.8S rRNA from tricistronic rRNA transcript (SSU-rRNA, 5.8S rRNA, LSU-rRNA) [GO:0000466]	1.81e-06	9	14	MAK16 MAK5 RAI1 RPF1 URB1 MAK11 RPF2 TIF6 RRP15
DNA-dependent DNA replication initiation [GO:0006270]	3.243e-06	14	34	MCM2 POL12 MCM7 DBF4 SLD3 MCM6 PRI1 PRI2 NOC3 CDC45 MCM5 POL1 RAD53 CDC60
positive regulation of transcription from RNA polymerase I promoter [GO:0045943]	4.773e-06	8	12	UTP4 UTP5 UTP8 UTP9 SCH9 UTP10 UTP15 NAN1
DNA replication [GO:0006260]	4.874e-06	22	75	MCM2 POL12 POL30 MCM7 MRC1 DBF4 SLD5 POL5 RNR1 SLD3 MCM6 PRI1 CDC6 PRI2 RAD27 NOC3 CDC45 MCM5 POL1 POL2 TOF1 DPB2
Exclusively decreased at 30°C, 657 SEDGs	p-value (Bonferroni corrected)	k	f	In Category from Cluster
biological_process [GO:0008150]	1.435e-12	187	1203	FUN19 YAR023C YAR028W YBL029C-A YBL059W YBL095W EDS1 RFS1 YBR053C YBR085C-A RTC2 APD1 ICS2 OM14 YBR230W-A YBR255C-A FMP21 BIT2 YBR285W GPM2 YDL027C BDF2 UBX3 TMA17 YDL114W SNA4 RTN2 YDL211C YDL218W PST2 MRH1 EHD3 FMP16 YDR124W YDR262W PHM6 YDR282C YDR286C YDR374W-A YDR391C THI74 YDR476C HSP31 YEL007W UTR5 YEL073C HVG1 RRT13 AIM11 YER121W YER158C FMP10 PAU5 YFL041W-A AIM13 IGD1 YGL081W RRT6 ARI1 Y…
oxidation-reduction process [GO:0055114]	1.396e-08	57	272	PRX1 RFS1 ARA1 AAD3 NDE2 YDL114W SFA1 AAD4 PST2 HEM13 MXR1 ARI1 POX1 GND2 AIM17 PUT2 HTD2 TRR2 GND1 DOT5 RNR3 COX5B GUT2 HYR1 YJR096W JHD2 MET5 AAD10 GPX1 MDH1 YKL107W SDH1 MCR1 FOX2 FMP46 CCP1 SDH2 AHP1 IDP2 CYB2 AIM33 NDI1 ARA2 ALD3 ALD2 IDP3 GOR1 GPD2 MDH2 AAD15 CYC2 GCY1 DFR1 IRC15 OYE3 YPR127W MET16
tricarboxylic acid cycle [GO:0006099]	2.149e-07	14	30	SDH4 LSC2 MDH1 SDH3 SDH1 SDH2 YLR164W IDP2 IDP3 MLS1 CIT1 EMI5 MDH2 LSC1
fatty acid beta-oxidation [GO:0006635]	7.747e-06	7	10	EHD3 POX1 POT1 TES1 FOX2 ECI1 IDP3
mitochondrial electron transport, succinate to ubiquinone [GO:0006121]	8.907e-06	5	5	SDH4 SDH3 SDH1 SDH2 EMI5
cellular response to oxidative stress [GO:0034599]	1.372e-05	19	67	PRX1 TRX3 GRX2 MXR1 MTL1 TRR2 GND1 DOT5 HYR1 YJR096W GPX1 MSN4 MCR1 CCP1 AHP1 GAD1 NCE103 ATX1 GCY1
Increased both at 40°C and 30°C, 139 SEDGs	p-value (Bonferroni corrected)	k	f	In Category from Cluster
ribosome biogenesis [GO:0042254]	<1e-14	28	170	RRP7 SPB1 KRR1 PWP2 DBP10 NOP14 MAK21 ESF1 DBP3 NSA1 NOP7 SDA1 GAR1 FAF1 ALB1 UTP11 RIX7 FCF2 DIP2 UTP14 HAS1 NOP2 NAF1 YTM1 NOP4 RSA1 NIP7 BMS1
rRNA processing [GO:0006364]	<1e-14	27	195	RRP7 SPB1 KRR1 RRP43 PWP2 DBP10 NOP14 ESF1 DBP3 NSA1 NOP7 MTR3 GAR1 UTP11 FCF2 MDN1 DIP2 PWP1 UTP14 HAS1 NOP2 NAF1 DIS3 YTM1 NOP4 NIP7 BMS1
ribosomal large subunit assembly [GO:0000027]	3.533e-09	10	38	RSA4 DBP10 MAK21 DBP3 LSG1 SQT1 YVH1 MDN1 RSA1 NIP7
'de novo' IMP biosynthetic process [GO:0006189]	6.233e-09	6	9	ADE1 ADE6 ADE13 ADE17 ADE4 ADE2
purine nucleotide biosynthetic process [GO:0006164]	4.131e-08	7	18	ADE1 ADE6 MTD1 ADE13 ADE17 ADE4 ADE2
endonucleolytic cleavage in ITS1 to separate SSU-rRNA from 5.8S rRNA and LSU-rRNA from tricistronic rRNA transcript (SSU-rRNA, 5.8S rRNA, LSU-rRNA) [GO:0000447]	1.373e-06	8	40	KRR1 BUD23 PWP2 NOP14 UTP11 FCF2 DIP2 UTP14
ribosomal large subunit biogenesis [GO:0042273]	9.564e-06	7	37	NSA1 NOP7 SDA1 ALB1 RIX7 YTM1 NIP7
endonucleolytic cleavage in 5'-ETS of tricistronic rRNA transcript (SSU-rRNA, 5.8S rRNA, LSU-rRNA) [GO:0000480]	1.606e-05	6	27	PWP2 NOP14 UTP11 FCF2 DIP2 UTP14
Decreased both at 40°C and 30°C, 217 SEDGs	p-value (Bonferroni corrected)	k	f	In Category from Cluster
oxidation-reduction process [GO:0055114]	8.034e-10	31	272	BDH1 BDH2 GDH3 UGA2 ETR1 ADH5 ADH7 YDL124W DIT2 TSA2 YDR506C COQ6 GRE3 FMO1 OYE2 IRC24 TDH1 BNA1 BNA2 YJR149W SOR1 YKL071W XYL2 YLR290C TSA1 ERO1 FMS1 YMR315W YNL134C AAD14 FRE7
metabolic process [GO:0008152]	9.017e-07	34	425	BDH1 BDH2 GDH3 UGA2 ETR1 YBR056W ADH5 ADH7 URH1 GSY1 COQ6 DOG2 DOG1 ATG7 OYE2 SGA1 YIR007W IRC24 TDH1 INO1 BNA1 YJR149W SOR1 YKL071W MCD4 SRY1 XYL2 YLR290C YLR345W YMR315W SPO1 YNL134C SPR1 GDB1
Increased at 40°C, but decreased at 30°C, 11 SEDGs	p-value (Bonferroni corrected)	k	f	In Category from Cluster
No significant enrichment
Decreased at 40°C, but increased at 30°C, 9 SEDGs	p-value (Bonferroni corrected)	k	f	In Category from Cluster
No significant enrichment
ScY01a (mig1∆) vs. ScY01a, 40°C
GO process for 151 genes with increased expression	p-value (Bonferroni corrected)	k	f	In Category from Cluster
iron ion homeostasis [GO:0055072]	1.95e-12	11	26	FIT1 SIT1 FTR1 ARN1 ARN2 FRE2 FRE1 FET3 FRE4 FIT2 FIT3
siderophore transport [GO:0015891]	1.517e-11	7	8	FIT1 SIT1 ARN1 ARN2 FRE4 FIT2 FIT3
ion transport [GO:0006811]	8.127e-10	16	107	CCC2 ATO3 FIT1 SIT1 FTR1 ARN1 ARN2 QDR2 FRE2 FRE1 CTR3 FET3 FRE4 FIT2 FIT3 CTR1
transmembrane transport [GO:0055085]	5.121e-09	25	303	PHO89 CCC2 HXT3 ATO3 SIT1 FCY2 FTR1 YFL054C TNA1 VMR1 ARN2 HXT4 HXT1 HXT5 QDR2 OPT1 STE6 JEN1 VBA5 PHO84 HXT2 AQR1 ALP1 NRT1 PUT4
response to pheromone [GO:0019236]	4.487e-07	8	34	FIG2 STE2 GPA1 STE12 BAR1 STE6 SST2 PRM1
conjugation [GO:0000746]	1.038e-06	4	5	FUS3 FIG2 HBT1 PRM1
transport [GO:0006810]	2.368e-06	38	815	VID24 PHO89 SNQ2 CCC2 HXT3 ATO3 FIT1 SIT1 FCY2 FTR1 YFL054C TNA1 VMR1 ARN1 ARN2 HXT4 HXT1 HXT5 QDR2 OPT1 SDH1 STE6 JEN1 FRE2 VBA5 FRE1 CTR3 PHO84 HXT2 FET3 AQR1 ALP1 FRE4 NRT1 PUT4 FIT2 FIT3 CTR1
copper ion transport [GO:0006825]	4.972e-06	5	13	CCC2 FRE2 FRE1 CTR3 CTR1
glucose transport [GO:0015758]	7.02e-06	4	7	MTH1 HXT1 HXT5 HXT2
cytogamy [GO:0000755]	1.38e-05	4	8	FIG1 FUS1 FIG2 STE2
copper ion import [GO:0015677]	1.38e-05	4	8	FRE2 FRE1 CTR3 CTR1
cellular cell wall organization [GO:0007047]	1.955e-05	10	89	ECM13 CHS2 FIG2 KNH1 PIR3 CTS1 EXG1 YPK2 HPF1 TIR4
GO process for 80 genes with decreased expression	p-value (Bonferroni corrected)	k	f	In Category from Cluster
protein folding [GO:0006457]	4.087e-12	14	96	SSA1 HSP26 PDI1 CPR1 AHA1 EUG1 CPR6 TSA1 ERO1 HSC82 HCH1 STI1 MPD1 HSP82
ScY01a (mig1∆) vs. ScY01a, 30°C
GO process for 55 genes with increased expression	p-value (Bonferroni corrected)	k	f	In Category from Cluster
carbohydrate metabolic process [GO:0005975]	3.629e-09	10	94	EMI2 HXK1 MIG2 IMA1 MAL12 GUT1 YHR210C SUC2 GAL4 GPH1
glucose transport [GO:0015758]	1.481e-07	4	7	SNF3 MTH1 HXT1 HXT5
carbohydrate transport [GO:0008643]	1.584e-07	6	31	MAL31 SNF3 HXT3 HXT4 HXT1 HXT5
maltose metabolic process [GO:0000023]	1.362e-06	4	11	MAL33 MAL31 IMA1 MAL12
GO process for 52 genes with decreased expression	p-value (Bonferroni corrected)	k	f	In Category from Cluster
No significant enrichment
ScY01a (mig1∆) vs. ScY01a, 40°C vs. 30°C
Exclusively increased at 40°C, 128 SEDGs	p-value (Bonferroni corrected)	k	f	In Category from Cluster
iron ion homeostasis [GO:0055072]	5.161e-13	11	26	FIT1 SIT1 FTR1 ARN1 ARN2 FRE2 FRE1 FET3 FRE4 FIT2 FIT3
siderophore transport [GO:0015891]	6.499e-12	7	8	FIT1 SIT1 ARN1 ARN2 FRE4 FIT2 FIT3
ion transport [GO:0006811]	1.341e-09	15	107	CCC2 ATO3 FIT1 SIT1 FTR1 ARN1 ARN2 QDR2 FRE2 FRE1 FET3 FRE4 FIT2 FIT3 CTR1
response to pheromone [GO:0019236]	1.792e-07	8	34	FIG2 STE2 GPA1 STE12 BAR1 STE6 SST2 PRM1
'de novo' IMP biosynthetic process [GO:0006189]	2.883e-07	5	9	ADE5,7 ADE6 ADE13 ADE4 ADE2
purine nucleotide biosynthetic process [GO:0006164]	6.91e-07	6	18	ADE5,7 ADE6 IMD2 ADE13 ADE4 ADE2
transmembrane transport [GO:0055085]	1.063e-06	20	303	PHO89 CCC2 ATO3 SIT1 FCY2 FTR1 TNA1 VMR1 ARN2 QDR2 OPT1 STE6 JEN1 VBA5 PHO84 HXT2 AQR1 ALP1 NRT1 PUT4
metabolic process [GO:0008152]	1.61e-05	22	425	TKL2 LYS20 GDH2 CCC2 ICL1 SER3 YGL039W ADE5,7 IMD2 POT1 MAE1 CTS1 EXG1 ACO1 CAR2 PLB2 SNZ1 FAA4 ADE4 ACC1 FDH1 ALD6
Exclusively decreased at 40°C, 77 SEDGs	p-value (Bonferroni corrected)	k	f	In Category from Cluster
protein folding [GO:0006457]	4.842e-11	13	96	SSA1 PDI1 CPR1 AHA1 EUG1 CPR6 TSA1 ERO1 HSC82 HCH1 STI1 MPD1 HSP82
Exclusively increased at 30°C, 39 SEDGs	p-value (Bonferroni corrected)	k	f	In Category from Cluster
carbohydrate metabolic process [GO:0005975]	5.347e-08	8	94	EMI2 MIG2 IMA1 GUT1 YHR210C SUC2 GAL4 GPH1
Exclusively decreased at 30°C, 41 SEDGs	p-value (Bonferroni corrected)	k	f	In Category from Cluster
biological_process [GO:0008150]	2.814e-06	20	1203	BDH2 YBL029C-A MOH1 ICS2 YBR201C-A YDR222W YER079W YER188C-A SPG1 YHL042W PRM5 YKL065W-A YLR053C YNL234W YOL131W YOR034C-A YOR186W GRE1 YPR127W YPR145C-A
Increased both at 40°C and 30°C, 16 SEDGs	p-value (Bonferroni corrected)	k	f	In Category from Cluster
glucose transport [GO:0015758]	4.063e-07	3	7	MTH1 HXT1 HXT5
carbohydrate transport [GO:0008643]	6.958e-07	4	31	HXT3 HXT4 HXT1 HXT5
hexose transport [GO:0008645]	4.182e-06	3	14	HXT3 HXT4 HXT5
Decreased both at 40°C and 30°C, 3 SEDGs	p-value (Bonferroni corrected)	k	f	In Category from Cluster
No significant enrichment
Increased at 40°C, but decreased at 30°C, 7 SEDGs	p-value (Bonferroni corrected)	k	f	In Category from Cluster
No significant enrichment
Decreased at 40°C, but increased at 30°C, 0 SEDGs	p-value (Bonferroni corrected)	k	f	In Category from Cluster
No significant enrichment
