# Supplementary material for: A Hierarchical Transcriptional Regulatory Network Required for Long-Term Thermal Stress Tolerance in an Industrial Saccharomyces cerevisiae Strain
Source: Front Bioeng Biotechnol. 2022 Jan 18;9:826238. doi: 10.3389/fbioe.2021.826238 (PMC8804346; doi:10.3389/fbioe.2021.826238)
Supplement: Supplementary file 8 [file Table7.XLSX]

## Sheet: Table S7
Group	Transcription factor deletion	Significantly differential expressed transcription factor	Gene expression changes of SDETFs	Regulation: core TF vs. downstream TF	Gene expression changes of target genes	Regulation: downstream TF vs. Shared GO Processes Among Targets	Shared GO Processes Among Targets (Bonferroni correction P-value < 0.05 (http://funspec.med.utoronto.ca/))	p-value	k	f	Targeted SDEGs
Fatty acid and lipids degradation	sin3∆	Adr1	Increased	Inhibitor	Increased	Activator	fatty acid beta-oxidation [GO:0006635]	5.891e-08	5	10	POX1 POT1 FOX2 DCI1 ANT1
	sin3∆	Adr1	Increased	Inhibitor	Increased	Activator	fatty acid metabolic process [GO:0006631]	9.192e-10	8	28	AGP2 FAA2 POX1 POT1 FOX2 CAT2 CRC1 DCI1
	sin3∆	Msn4	Increased	Inhibitor	Increased	Activator	fatty acid metabolic process [GO:0006631]	7.816e-07	9	28	AGP2 FRM2 FAA2 POX1 POT1 FOX2 CAT2 CRC1 DCI1
	sin3∆	Xbp1	Increased	Inhibitor	Increased	Activator	fatty acid metabolic process [GO:0006631]	2.18e-05	6	28	AGP2 POX1 POT1 FOX2 CAT2 CRC1
	sin3∆	Cat8	Increased	Inhibitor	Increased	Activator	fatty acid metabolic process [GO:0006631]	2.348e-06	5	28	POX1 POT1 FOX2 CAT2 CRC1
	sin3∆	Adr1	Increased	Inhibitor	Increased	Activator	lipid metabolic process [GO:0006629]	5.843e-06	7	58	ATG15 FAA2 POX1 POT1 FOX2 CAT2 DCI1
Glycogen degradation	sin3∆	Xbp1	Increased	Inhibitor	Increased	Activator	glycogen catabolic process [GO:0005980]	9.535e-06	3	3	SGA1 GPH1 GDB1
TCA cycle, aerobic respiration	sin3∆	Adr1	Increased	Inhibitor	Increased	Activator	tricarboxylic acid cycle [GO:0006099]	1.327e-06	6	30	ICL1 SDH1 IDP2 MDH2 LSC1 CIT3
	sin3∆	Xbp1	Increased	Inhibitor	Increased	Activator	tricarboxylic acid cycle [GO:0006099]	1.395e-07	8	30	ICL1 LSC2 MDH1 SDH1 IDP2 CIT1 LSC1 CIT3
	sin3∆	Cat8	Increased	Inhibitor	Increased	Activator	tricarboxylic acid cycle [GO:0006099]	3.364e-06	5	30	ICL1 YJL045W SDH1 IDP2 MDH2
	sin3∆	Adr1	Increased	Inhibitor	Increased	Activator	propionate metabolic process [GO:0019541]	1.748e-05	3	5	CIT3 PDH1 ICL2
Glycolysis / gluconeogenesis	sin3∆	Thi2	Decreased	Activator	Decreased	Activator	glycolysis [GO:0006096]	9.123e-07	5	28	TDH3 ENO1 ENO2 TDH1 FBA1
	sin3∆	Adr1	Increased	Inhibitor	Decreased	Inhibitor	glycolysis [GO:0006096]	1.465e-05	3	28	CDC19 ENO1 ENO2
	sin3∆	Msn4	Increased	Inhibitor	Decreased	Inhibitor	glycolysis [GO:0006096]	1.011e-05	5	28	CDC19 ENO1 ENO2 TDH1 GPM1
	sin3∆	Xbp1	Increased	Inhibitor	Decreased	Inhibitor	glycolysis [GO:0006096]	1.579e-06	5	28	ENO1 ENO2 TDH1 FBA1 GPM1
	srb2∆	Cup9	Increased	Inhibitor	Decreased	Inhibitor	glycolysis [GO:0006096]	1.552e-05	4	28	ENO1 ENO2 TDH1 TDH2
	srb2∆	Hac1	Decreased	Activator	Decreased	Activator	glucose metabolic process [GO:0006006]	9.873e-06	5	23	TOS3 DOG2 DOG1 TDH1 TDH2
	srb2∆	Pdr3	Decreased	Activator	Decreased	Activator	glucose metabolic process [GO:0006006]	1.494e-06	6	23	TOS3 DOG1 TDH1 TDH2 PGM2 ZWF1
	sin3∆	Thi2	Decreased	Activator	Decreased	Activator	gluconeogenesis [GO:0006094]	8.355e-08	5	18	TDH3 ENO1 ENO2 TDH1 FBA1
	sin3∆	Xbp1	Increased	Inhibitor	Decreased	Inhibitor	gluconeogenesis [GO:0006094]	1.455e-07	5	18	ENO1 ENO2 TDH1 FBA1 GPM1
	srb2∆	Cup9	Increased	Inhibitor	Decreased	Inhibitor	gluconeogenesis [GO:0006094]	2.415e-06	4	18	ENO1 ENO2 TDH1 TDH2
Purine nucleotide biosynthesis	sin3∆	Mal33	Increased	Inhibitor	Increased	Activator	'de novo' IMP biosynthetic process [GO:0006189]	1.18e-06	3	9	ADE1 ADE13 ADE17
	srb2∆	Kar4	Increased	Inhibitor	Increased	Activator	'de novo' IMP biosynthetic process [GO:0006189]	2.533e-07	4	9	ADE1 ADE17 ADE4 ADE2
	srb2∆	Tup1	Increased	Inhibitor	Increased	Activator	'de novo' IMP biosynthetic process [GO:0006189]	1.337e-07	5	9	ADE1 ADE6 ADE13 ADE17 ADE4
	sin3∆	Mal33	Increased	Inhibitor	Increased	Activator	purine nucleotide biosynthetic process [GO:0006164]	9.002e-08	4	18	ADE1 MTD1 ADE13 ADE17
	srb2∆	Kar4	Increased	Inhibitor	Increased	Activator	purine nucleotide biosynthetic process [GO:0006164]	5.875e-06	4	18	ADE1 ADE17 ADE4 ADE2
	srb2∆	Tup1	Increased	Inhibitor	Increased	Activator	purine nucleotide biosynthetic process [GO:0006164]	2.785e-07	6	18	ADE1 ADE6 MTD1 ADE13 ADE17 ADE4
Carbohydrate metabolic process	sin3∆	Ino4	Decreased	Activator	Increased	Inhibitor	carbohydrate metabolic process [GO:0005975]	1.065e-05	8	94	EMI2 HXK1 NQM1 GUT1 SGA1 PGM2 SPR1 GPH1
	sin3∆	Msn4	Increased	Inhibitor	Increased	Activator	carbohydrate metabolic process [GO:0005975]	2.11e-08	18	94	MAL32 GAL3 EMI2 HXK1 NQM1 XKS1 MAL12 SGA1 MDH1 XYL2 CTS1 YMR085W PGM2 CAT8 MDH2 SPR1 GPH1 GDB1
	sin3∆	Xbp1	Increased	Inhibitor	Increased	Activator	carbohydrate metabolic process [GO:0005975]	6e-07	12	94	MAL32 EMI2 XKS1 IMA1 MAL12 SGA1 MDH1 CTS1 YMR085W PGM2 GPH1 GDB1
	srb2∆	Pdr3	Decreased	Activator	Decreased	Activator	carbohydrate metabolic process [GO:0005975]	3.061e-06	10	94	GAL7 EMI2 IMA1 MAL12 SGA1 GAS2 PGM2 ZWF1 IMA2 GDB1
	srb2∆	Swi5	Increased	Inhibitor	Decreased	Inhibitor	carbohydrate metabolic process [GO:0005975]	4.321e-06	11	94	GAL7 GAL1 EMI2 IMA1 GUT1 SGA1 GAS2 PGM2 ZWF1 IMA2 GDB1
	srb2∆	Mig1	Increased	Inhibitor	Decreased	Inhibitor	carbohydrate metabolic process [GO:0005975]	3.434e-08	8	94	GAL1 YBR056W EMI2 IMA1 MAL12 GUT1 YMR085W IMA2
	srb2∆	Tup1	Increased	Inhibitor	Decreased	Inhibitor	carbohydrate metabolic process [GO:0005975]	1.906e-07	12	94	YBR056W EMI2 IMA1 MAL12 GUT1 SGA1 GAS2 YMR085W PGM2 YNR071C IMA2 GDB1
Metabolic process	sin3∆	Opi1	Decreased	Activator	Increased	Inhibitor	metabolic process [GO:0008152]	1.355e-05	13	425	ETR1 PGS1 FAA2 AGX1 MET10 HXK1 BIO2 MDH1 CAR2 YLR460C GOR1 SPR1 ALD6
	sin3∆	Adr1	Increased	Inhibitor	Increased	Activator	metabolic process [GO:0008152]	<1e-14	29	425	ACS1 ETR1 TKL2 FAA2 ICL1 GSY1 HXK1 YGL039W POX1 NQM1 GND2 BAT1 IMD2 POT1 FOX2 GPT2 PDC5 CAR2 CYB2 SPO1 SPS19 MDH2 LSC1 DCI1 ALD4 FDH1 PMA2 ALD6 ICL2
	sin3∆	Msn4	Increased	Inhibitor	Increased	Activator	metabolic process [GO:0008152]	2.339e-10	46	425	ACS1 TKL2 MAL32 NFS1 HIS4 GDH2 GAL3 YDR018C CCC2 FAA2 ICL1 AGX1 GSY1 MET10 HXK1 YGL039W POX1 NQM1 GND2 MAL12 IMD2 SGA1 POT1 YJR149W MDH1 FOX2 GPT2 XYL2 PDC5 CTS1 MET17 CAR2 YLR460C CYB2 SNZ1 SPS19 GOR1 MDH2 DCI1 SPR1 MUM3 ALD4 PMA2 ALD6 GDB1 HPA2
	sin3∆	Xbp1	Increased	Inhibitor	Increased	Activator	metabolic process [GO:0008152]	2.188e-07	27	425	MAL32 PGS1 ICL1 AGX1 MET10 YGL039W POX1 LSC2 BIO2 IMA1 MAL12 IMD2 SGA1 POT1 MDH1 FOX2 PDC5 CTS1 CAR2 CYB2 ARG7 SNZ1 GOR1 LSC1 ALD4 PMA2 GDB1
	sin3∆	Xbp1	Increased	Inhibitor	Decreased	Inhibitor	metabolic process [GO:0008152]	8.409e-06	13	425	ERG26 PMA1 SCW4 DOG1 OYE2 TDH1 FBA1 GPM1 MCD4 PDC1 ADE17 GRE2 LIP5
	sin3∆	Cat8	Increased	Inhibitor	Increased	Activator	metabolic process [GO:0008152]	3.993e-06	14	425	ACS1 GDH2 ICL1 POX1 BAT1 POT1 FOX2 MET17 CYB2 MDH2 ALD4 FDH1 ALD6 ICL2
	srb2∆	Pdr3	Decreased	Activator	Decreased	Activator	metabolic process [GO:0008152]	5.241e-06	21	425	BDH2 GDH3 ADH5 HNT2 IMA1 MAL12 DOG1 OYE2 SGA1 TDH1 INO1 TDH2 YKL071W YLR345W PLB1 SPO1 YNL134C ZWF1 GRE2 IMA2 GDB1
	srb2∆	Mig1	Increased	Inhibitor	Decreased	Inhibitor	metabolic process [GO:0008152]	2.327e-07	13	425	GAL1 YBR056W DSF1 GSY1 IMA1 MAL12 DOG2 TDH1 INO1 BNA1 GRE2 IMA2 MUM3
	srb2∆	Tup1	Increased	Inhibitor	Decreased	Inhibitor	metabolic process [GO:0008152]	1.61e-05	22	425	BDH2 BNA4 UGA2 YBR056W ADH5 URH1 GSY1 IMA1 MAL12 DOG1 OYE2 SGA1 TDH1 CPS1 YJR149W SOR1 YKL071W PLB1 YNL134C GRE2 IMA2 GDB1
Oxidation-reduction process	sin3∆	Opi1	Decreased	Activator	Increased	Inhibitor	oxidation-reduction process [GO:0055114]	5.191e-06	11	272	ETR1 TSA2 MET10 MET13 MDH1 FRE2 IDP2 YLR460C NDE1 GOR1 ALD6
	sin3∆	Adr1	Increased	Inhibitor	Increased	Activator	oxidation-reduction process [GO:0055114]	2.052e-08	17	272	ETR1 YGL039W POX1 GND2 IMD2 GUT2 LYS1 SDH1 FOX2 IDP2 CYB2 GCV2 SPS19 MDH2 ALD4 FDH1 ALD6
	sin3∆	Msn4	Increased	Inhibitor	Increased	Activator	oxidation-reduction process [GO:0055114]	5.607e-12	38	272	PRX1 LEU2 FRM2 HIS4 MXR2 NDE2 GDH2 PST2 TSA2 MXR1 MET10 YGL039W POX1 GND2 AIM17 IMD2 GUT2 LYS1 YJL045W YJR149W MDH1 FOX2 XYL2 PUT1 IDP2 HMX1 FRE1 YLR460C CYB2 FET3 GCV2 SPS19 GOR1 MDH2 GCY1 ALD4 ALD6 YPR127W
	sin3∆	Xbp1	Increased	Inhibitor	Increased	Activator	oxidation-reduction process [GO:0055114]	1.06e-06	20	272	HBN1 TSA2 MET10 YGL039W POX1 AIM17 IMD2 LYS1 MDH1 SRX1 SDH1 FOX2 IDP2 FRE1 CYB2 FET3 NDE1 GOR1 GCY1 ALD4
	sin3∆	Cat8	Increased	Inhibitor	Increased	Activator	oxidation-reduction process [GO:0055114]	1.647e-08	14	272	LEU2 GDH2 POX1 AIM17 YJL045W SDH1 FRE2 FOX2 IDP2 CYB2 MDH2 ALD4 FDH1 ALD6
	srb2∆	Pdr3	Decreased	Activator	Decreased	Activator	oxidation-reduction process [GO:0055114]	4.345e-07	18	272	BDH2 GDH3 ADH5 GPX2 YDL124W DIT2 GRE3 OYE2 TDH1 TDH2 YKL071W ERO1 FMS1 YNL134C ZWF1 AAD14 GRE2 FRE7
	srb2∆	Swi5	Increased	Inhibitor	Decreased	Inhibitor	oxidation-reduction process [GO:0055114]	4.344e-06	19	272	BDH2 GDH3 UGA2 ETR1 ADH5 GPX2 YDL124W TSA2 DSF1 FMO1 OYE2 TDH1 TDH2 YJR149W ERO1 FMS1 ZWF1 GRE2 FRE7
	mig1∆	Rpn4	Increased	Inhibitor	Increased	Activator	oxidation-reduction process [GO:0055114]	1.479e-05	12	272	GDH2 YGL039W IMD2 GUT2 MAE1 SRX1 FRE2 PUT1 FRE1 FET3 NDE1 ALD6
Ascospore wall assembly	sin3∆	Ino4	Decreased	Activator	Increased	Inhibitor	ascospore wall assembly [GO:0030476]	1.238e-05	6	46	SPS22 RRT12 SPR3 OSW2 FKS3 MUM3
	srb2∆	Kar4	Increased	Inhibitor	Decreased	Inhibitor	ascospore wall assembly [GO:0030476]	3.744e-06	6	46	GIP1 DIT1 SPS1 GAS2 GAS4 MUM3
Nutrient transport (carbon, nitrogen, amino acid, phosphate, sulfur, ion sources)	sin3∆	Stp2	Increased	Inhibitor	Increased	Activator	transmembrane transport [GO:0055085]	1.135e-05	14	303	AGP2 PHO89 AGP1 UGA4 BAP3 YDR387C ZRT1 MUP1 HXT5 DAL4 PXA2 ALP1 HXT14 PXA1
	sin3∆	Mss11	Increased	Inhibitor	Increased	Activator	transmembrane transport [GO:0055085]	2.203e-05	10	303	PHO89 UGA4 ZRT1 MUP1 MUP3 HXT4 MMP1 GAL2 HXT2 SAM3
	srb2∆	Ixr1	Increased	Inhibitor	Increased	Activator	transmembrane transport [GO:0055085]	9.324e-07	15	303	PET9 CTP1 PHO87 BAP3 MUP1 MUP3 ARN2 PHO90 HXT2 AQR1 LYP1 PUT4 DIP5 SAM3 OPT2
	mig1∆	Hac1	Decreased	Activator	Increased	Inhibitor	transmembrane transport [GO:0055085]	3.561e-06	9	303	PHO89 HXT3 ATO3 SIT1 FCY2 HXT4 OPT1 JEN1 HXT2
	mig1∆	Ixr1	Increased	Inhibitor	Increased	Activator	transmembrane transport [GO:0055085]	1.403e-06	12	303	PHO89 HXT3 ATO3 ARN2 HXT4 HXT1 HXT5 QDR2 HXT2 AQR1 NRT1 PUT4
	mig1∆	Msn4	Increased	Inhibitor	Increased	Activator	transmembrane transport [GO:0055085]	6.689e-07	18	303	PHO89 CCC2 HXT3 FCY2 FTR1 TNA1 VMR1 ARN2 HXT4 HXT1 HXT5 QDR2 STE6 VBA5 PHO84 HXT2 AQR1 PUT4
	mig1∆	Ixr1	Increased	Inhibitor	Increased	Activator	carbohydrate transport [GO:0008643]	2.684e-06	5	31	HXT3 HXT4 HXT1 HXT5 HXT2
	mig1∆	Ixr1	Increased	Inhibitor	Increased	Activator	glucose transport [GO:0015758]	9.219e-08	4	7	MTH1 HXT1 HXT5 HXT2
	sin3∆	Stp2	Increased	Inhibitor	Increased	Activator	amino acid transmembrane transport [GO:0003333]	2.744e-07	6	24	AGP2 AGP1 UGA4 BAP3 MUP1 ALP1
	sin3∆	Mss11	Increased	Inhibitor	Increased	Activator	amino acid transmembrane transport [GO:0003333]	4.024e-07	5	24	UGA4 MUP1 MUP3 MMP1 SAM3
	sin3∆	Met28	Increased	Inhibitor	Increased	Activator	amino acid transmembrane transport [GO:0003333]	1.614e-06	4	24	MUP1 MUP3 MMP1 SAM3
	srb2∆	Ixr1	Increased	Inhibitor	Increased	Activator	amino acid transmembrane transport [GO:0003333]	4.944e-09	7	24	BAP3 MUP1 MUP3 LYP1 PUT4 DIP5 SAM3
	srb2∆	Swi5	Increased	Inhibitor	Increased	Activator	amino acid transmembrane transport [GO:0003333]	1.164e-07	7	24	BAP3 MUP1 MUP3 GAP1 PUT4 DIP5 SAM3
	srb2∆	Tup1	Increased	Inhibitor	Increased	Activator	amino acid transmembrane transport [GO:0003333]	2.515e-09	8	24	BAP3 MUP1 MUP3 GAP1 LYP1 PUT4 DIP5 SAM3
	sin3∆	Stp2	Increased	Inhibitor	Increased	Activator	amino acid transport [GO:0006865]	9.013e-06	6	42	AGP2 AGP1 UGA4 BAP3 MUP1 ALP1
	sin3∆	Mss11	Increased	Inhibitor	Increased	Activator	amino acid transport [GO:0006865]	7.369e-06	5	42	UGA4 MUP1 MUP3 MMP1 SAM3
	sin3∆	Met28	Increased	Inhibitor	Increased	Activator	amino acid transport [GO:0006865]	1.624e-05	4	42	MUP1 MUP3 MMP1 SAM3
	srb2∆	Ixr1	Increased	Inhibitor	Increased	Activator	amino acid transport [GO:0006865]	3.282e-07	7	42	BAP3 MUP1 MUP3 LYP1 PUT4 DIP5 SAM3
	srb2∆	Swi5	Increased	Inhibitor	Increased	Activator	amino acid transport [GO:0006865]	6.987e-06	7	42	BAP3 MUP1 MUP3 GAP1 PUT4 DIP5 SAM3
	srb2∆	Tup1	Increased	Inhibitor	Increased	Activator	amino acid transport [GO:0006865]	3.154e-07	8	42	BAP3 MUP1 MUP3 GAP1 LYP1 PUT4 DIP5 SAM3
Cell cycle, proliferation and reproduction	sin3∆	Rsf2	Increased	Inhibitor	Increased	Activator	reciprocal meiotic recombination [GO:0007131]	1.619e-05	5	47	MSH5 DMC1 MND1 REC114 MEI5
	sin3∆	Hac1	Decreased	Activator	Increased	Inhibitor	synaptonemal complex assembly [GO:0007130]	2.228e-05	3	8	SPO16 HOP1 REC8
	mig1∆	Rpn4	Increased	Inhibitor	Increased	Activator	conjugation [GO:0000746]	9.844e-06	3	5	FUS3 HBT1 PRM1
	mig1∆	Kar4	Increased	Inhibitor	Increased	Activator	conjugation [GO:0000746]	9.367e-09	4	5	FUS3 FIG2 HBT1 PRM1
	mig1∆	Kar4	Increased	Inhibitor	Increased	Activator	cytogamy [GO:0000755]	1.292e-07	4	8	FIG1 FUS1 FIG2 STE2
	srb2∆	Mig1	Increased	Inhibitor	Increased	Activator	plasma membrane organization [GO:0007009]	9.635e-06	2	2	HSP12 NCE102
	sin3∆	Ino4	Decreased	Activator	Increased	Inhibitor	sporulation resulting in formation of a cellular spore [GO:0030435]	1.912e-08	11	103	SPS22 RRT12 EMI2 SPR3 SPO11 SPO13 SGA1 OSW2 FKS3 SPR1 MUM3
	sin3∆	Msn4	Increased	Inhibitor	Increased	Activator	sporulation resulting in formation of a cellular spore [GO:0030435]	2.529e-06	16	103	SPS22 RRT12 FMP45 ADY3 DON1 EMI2 SHC1 SPO11 RIM4 SPO13 SGA1 IME2 SPS19 SPR1 MUM3 MEI5
Response to pheromone	mig1∆	Msn4	Increased	Inhibitor	Increased	Activator	response to pheromone [GO:0019236]	1.11e-05	6	34	STE2 STE12 BAR1 STE6 SST2 PRM1
	mig1∆	Rpn4	Increased	Inhibitor	Increased	Activator	response to pheromone [GO:0019236]	2.049e-05	5	34	STE2 GPA1 BAR1 SST2 PRM1
	mig1∆	Kar4	Increased	Inhibitor	Increased	Activator	response to pheromone [GO:0019236]	2.811e-06	5	34	FIG2 STE2 BAR1 STE6 PRM1
Amino acid biosynthesis (methionine, cysteine, isoleucine, leucine)	srb2∆	Ixr1	Increased	Inhibitor	Increased	Activator	branched chain family amino acid biosynthetic process [GO:0009082]	1.851e-07	5	13	ILV6 BAT1 ILV3 ILV2 LEU9
	sin3∆	Thi2	Decreased	Activator	Increased	Inhibitor	branched chain family amino acid catabolic process [GO:0009083]	7.724e-06	3	9	PDC6 BAT1 PDC5
	sin3∆	Met28	Increased	Inhibitor	Increased	Activator	cellular amino acid biosynthetic process [GO:0008652]	1.292e-06	6	98	MET6 MET10 STR3 MET28 MET17 MET2
	srb2∆	Ixr1	Increased	Inhibitor	Increased	Activator	cellular amino acid biosynthetic process [GO:0008652]	1.202e-06	9	98	ILV6 HIS4 SER3 IRC7 BAT1 ILV3 ILV2 LEU9 ASN1
	srb2∆	Swi5	Increased	Inhibitor	Increased	Activator	cellular amino acid biosynthetic process [GO:0008652]	7.249e-06	10	98	THR4 SER3 MET6 YHR033W BAT1 ILV3 MET17 ILV2 LEU9 ASN1
	srb2∆	Tup1	Increased	Inhibitor	Increased	Activator	cellular amino acid biosynthetic process [GO:0008652]	4.128e-06	10	98	HIS7 ILV6 HIS4 THR4 IRC7 YHR033W BAT1 ILV3 ILV2 ASN1
	sin3∆	Met28	Increased	Inhibitor	Increased	Activator	cysteine biosynthetic process [GO:0019344]	1.032e-05	3	12	MET10 MET28 MET17
	sin3∆	Met28	Increased	Inhibitor	Increased	Activator	methionine biosynthetic process [GO:0009086]	1.067e-09	6	31	MET6 MET10 STR3 MET28 MET17 MET2
Translation	sin3∆	Thi2	Decreased	Activator	Decreased	Activator	translation [GO:0006412]	2.098e-14	19	318	RPL27B RPL22B RPL29 RPL26B RPS27B RPL42B RPL16A RPS27A RPL40B RPS30A RPS25B RPL26A RPS22B RPS17A RPL42A SUI1 RPS19A RPS30B RPS9A
	sin3∆	Mss11	Increased	Inhibitor	Decreased	Inhibitor	translation [GO:0006412]	1.558e-12	14	318	EFB1 RPL22B RPL29 RPS20 RPS27A RPS30A RPS25B RPS17A RPL9B RPL42A SUI1 RPS19A RPL21B RPS9A
Protein folding and maturation; response to unfolded protein and stress	mig1∆	Mal33	Increased	Inhibitor	Decreased	Inhibitor	'de novo' protein folding [GO:0006458]	1.442e-05	2	6	HSC82 HSP82
	srb2∆	Hac1	Decreased	Activator	Decreased	Activator	ER-associated protein catabolic process [GO:0030433]	2.568e-06	7	48	DER1 URH1 HUL5 UFD1 DOG2 KAR2 ADD37
	sin3∆	Hac1	Decreased	Activator	Decreased	Activator	posttranslational protein targeting to membrane, translocation [GO:0031204]	8.574e-07	4	9	SBH1 KAR2 LHS1 SEC72
	sin3∆	Ino4	Decreased	Activator	Decreased	Activator	protein folding [GO:0006457]	8.909e-09	8	96	HSP26 FPR2 SSA2 TSA1 ERO1 SCJ1 MGE1 MPD1
	mig1∆	Hac1	Decreased	Activator	Decreased	Activator	protein folding [GO:0006457]	1.53e-05	6	96	PDI1 EUG1 TSA1 ERO1 MPD1 HSP82
	mig1∆	Msn4	Increased	Inhibitor	Decreased	Inhibitor	protein folding [GO:0006457]	5.96e-09	9	96	SSA1 HSP26 CPR1 CPR6 ERO1 HSC82 HCH1 STI1 HSP82
	mig1∆	Rpn4	Increased	Inhibitor	Decreased	Inhibitor	protein folding [GO:0006457]	5.74e-10	9	96	SSA1 HSP26 PDI1 CPR1 AHA1 TSA1 ERO1 MPD1 HSP82
	mig1∆	Msn4	Increased	Inhibitor	Decreased	Inhibitor	protein refolding [GO:0042026]	2.436e-06	4	16	SSA1 CPR6 HSC82 HSP82
	sin3∆	Hac1	Decreased	Activator	Decreased	Activator	protein O-linked glycosylation [GO:0006493]	1.179e-05	4	16	PMT2 PMT1 KTR1 DPM1
	sin3∆	Hac1	Decreased	Activator	Decreased	Activator	response to unfolded protein [GO:0006986]	2.214e-06	4	11	HAC1 KAR2 LHS1 SCJ1
	sin3∆	Ino4	Decreased	Activator	Decreased	Activator	response to unfolded protein [GO:0006986]	1.508e-05	3	11	KAR2 LHS1 SCJ1
	sin3∆	Xbp1	Increased	Inhibitor	Decreased	Inhibitor	response to unfolded protein [GO:0006986]	8.504e-07	4	11	HAC1 KAR2 LHS1 SCJ1
	srb2∆	Hac1	Decreased	Activator	Decreased	Activator	response to unfolded protein [GO:0006986]	8.649e-06	4	11	HAC1 ULI1 KAR2 LHS1
	mig1∆	Msn4	Increased	Inhibitor	Decreased	Inhibitor	response to stress [GO:0006950]	3.985e-06	8	152	SSA1 HSP26 GRE3 KAR2 HSC82 HCH1 STI1 HSP82
Ribosome biogenesis and rRNA processing	srb2∆	Swi5	Increased	Inhibitor	Increased	Activator	ribosomal large subunit assembly [GO:0000027]	3.464e-06	7	38	RSA4 MAK21 LSG1 SQT1 YVH1 MDN1 NIP7
	srb2∆	Pdr3	Decreased	Activator	Increased	Inhibitor	ribosomal large subunit biogenesis [GO:0042273]	9.924e-07	6	37	NSA1 NOP7 SDA1 RIX7 YTM1 NIP7
	srb2∆	Pdr3	Decreased	Activator	Increased	Inhibitor	ribosome biogenesis [GO:0042254]	3.269e-10	14	170	SPB1 KRR1 PWP2 NSA1 NOP7 SDA1 GAR1 RIX7 FCF2 UTP14 YTM1 NOP4 NIP7 BMS1
	srb2∆	Cup9	Increased	Inhibitor	Increased	Activator	ribosome biogenesis [GO:0042254]	1.491e-06	10	170	KRR1 MAK21 ESF1 FAF1 ALB1 UTP11 FCF2 UTP14 NOP4 NIP7
	srb2∆	Swi5	Increased	Inhibitor	Increased	Activator	ribosome biogenesis [GO:0042254]	8.925e-12	20	170	SPB1 KRR1 PWP2 NOP14 MAK21 ESF1 NOP7 SDA1 GAR1 RIX7 FCF2 DIP2 UTP14 HAS1 NOP2 PUS7 YTM1 NOP4 NIP7 BMS1
	srb2∆	Tup1	Increased	Inhibitor	Increased	Activator	ribosome biogenesis [GO:0042254]	9.671e-08	15	170	RRP7 SPB1 NOP14 MAK21 DBP3 NSA1 NOP7 GAR1 FAF1 ALB1 UTP11 FCF2 DIP2 PUS7 NOP4
	srb2∆	Pdr3	Decreased	Activator	Increased	Inhibitor	rRNA processing [GO:0006364]	2.016e-09	14	195	SPB1 KRR1 PWP2 NSA1 NOP7 GAR1 FCF2 MDN1 PWP1 UTP14 YTM1 NOP4 NIP7 BMS1
	srb2∆	Swi5	Increased	Inhibitor	Increased	Activator	rRNA processing [GO:0006364]	1.135e-10	20	195	SPB1 KRR1 PWP2 NOP14 ESF1 NOP7 MTR3 GAR1 FCF2 MDN1 DIP2 PWP1 UTP14 HAS1 NOP2 PUS7 YTM1 NOP4 NIP7 BMS1
	srb2∆	Tup1	Increased	Inhibitor	Increased	Activator	rRNA processing [GO:0006364]	9.662e-08	16	195	RRP7 SPB1 RRP43 NOP14 DBP3 NSA1 NOP7 MTR3 GAR1 UTP11 FCF2 DIP2 PWP1 DIS3 PUS7 NOP4
	srb2∆	Swi5	Increased	Inhibitor	Increased	Activator	endonucleolytic cleavage in ITS1 to separate SSU-rRNA from 5.8S rRNA and LSU-rRNA from tricistronic rRNA transcript (SSU-rRNA, 5.8S rRNA, LSU-rRNA) [GO:0000447]	4.971e-06	7	40	KRR1 BUD23 PWP2 NOP14 FCF2 DIP2 UTP14
Ion transport and iron ion homeostasis	srb2∆	Pho4	Increased	Inhibitor	Increased	Activator	ion transport [GO:0006811]	1.182e-05	7	107	CCC2 SIT1 ARN2 FRE1 FET3 FIT2 FIT3
	mig1∆	Msn4	Increased	Inhibitor	Increased	Activator	ion transport [GO:0006811]	7.044e-08	12	107	CCC2 FIT1 FTR1 ARN1 ARN2 QDR2 FRE1 CTR3 FET3 FRE4 FIT2 CTR1
	mig1∆	Rpn4	Increased	Inhibitor	Increased	Activator	ion transport [GO:0006811]	9.376e-08	10	107	CCC2 FIT1 ARN1 ARN2 QDR2 FRE2 FRE1 FET3 FIT2 FIT3
	srb2∆	Stp1	Increased	Inhibitor	Increased	Activator	siderophore transport [GO:0015891]	2.658e-10	5	8	FIT1 SIT1 ARN2 FIT2 FIT3
	srb2∆	Pho4	Increased	Inhibitor	Increased	Activator	siderophore transport [GO:0015891]	1.834e-07	4	8	SIT1 ARN2 FIT2 FIT3
	srb2∆	Mig1	Increased	Inhibitor	Increased	Activator	siderophore transport [GO:0015891]	5.251e-09	4	8	SIT1 ARN2 FIT2 FIT3
	mig1∆	Ixr1	Increased	Inhibitor	Increased	Activator	siderophore transport [GO:0015891]	2.096e-05	3	8	FIT1 ARN2 FIT3
	mig1∆	Msn4	Increased	Inhibitor	Increased	Activator	siderophore transport [GO:0015891]	4.304e-08	5	8	FIT1 ARN1 ARN2 FRE4 FIT2
	mig1∆	Rpn4	Increased	Inhibitor	Increased	Activator	siderophore transport [GO:0015891]	5.058e-09	5	8	FIT1 ARN1 ARN2 FIT2 FIT3
	srb2∆	Stp1	Increased	Inhibitor	Increased	Activator	cellular iron ion homeostasis [GO:0006879]	7.326e-07	5	31	CCC2 SIT1 ARN2 HMX1 ISU2
	srb2∆	Pdr3	Decreased	Activator	Increased	Inhibitor	iron ion homeostasis [GO:0055072]	3.502e-06	5	26	FIT1 SIT1 FTR1 FET3 FIT2
	srb2∆	Stp1	Increased	Inhibitor	Increased	Activator	iron ion homeostasis [GO:0055072]	2.896e-07	5	26	FIT1 SIT1 ARN2 FIT2 FIT3
	srb2∆	Pho4	Increased	Inhibitor	Increased	Activator	iron ion homeostasis [GO:0055072]	2.506e-08	6	26	SIT1 ARN2 FRE1 FET3 FIT2 FIT3
	srb2∆	Mig1	Increased	Inhibitor	Increased	Activator	iron ion homeostasis [GO:0055072]	1.081e-06	4	26	SIT1 ARN2 FIT2 FIT3
	mig1∆	Msn4	Increased	Inhibitor	Increased	Activator	iron ion homeostasis [GO:0055072]	3.052e-09	8	26	FIT1 FTR1 ARN1 ARN2 FRE1 FET3 FRE4 FIT2
	mig1∆	Rpn4	Increased	Inhibitor	Increased	Activator	iron ion homeostasis [GO:0055072]	9.889e-11	8	26	FIT1 ARN1 ARN2 FRE2 FRE1 FET3 FIT2 FIT3
Disaccharide and maltose degradation	srb2∆	Pdr3	Decreased	Activator	Decreased	Activator	disaccharide catabolic process [GO:0046352]	1.066e-06	4	6	IMA1 IMA3 IMA4 IMA2
	srb2∆	Mig1	Increased	Inhibitor	Decreased	Inhibitor	disaccharide catabolic process [GO:0046352]	3.203e-06	3	6	IMA1 IMA3 IMA2
	srb2∆	Tup1	Increased	Inhibitor	Decreased	Inhibitor	disaccharide catabolic process [GO:0046352]	1.901e-06	4	6	IMA1 IMA3 IMA4 IMA2
	srb2∆	Mal13	Decreased	Activator	Decreased	Activator	maltose metabolic process [GO:0000023]	7.563e-06	2	11	MAL13 MAL12
	srb2∆	Mig1	Increased	Inhibitor	Decreased	Inhibitor	maltose metabolic process [GO:0000023]	2.678e-07	4	11	MAL31 IMA1 MAL12 IMA2
de novo NAD biosynthetic process from tryptophan	srb2∆	Hcm1	Increased	Inhibitor	Decreased	Inhibitor	de novo NAD biosynthetic process from tryptophan [GO:0034354]	6.874e-06	2	5	BNA4 BNA2
